# Supplementary material for: Genome-wide DNA methylation changes associated with olfactory learning and memory in Apis mellifera
Source: Sci Rep. 2017 Dec 5;7:17017. doi: 10.1038/s41598-017-17046-1 (PMC5717273; doi:10.1038/s41598-017-17046-1)
Supplement: Supplementary file 2 — Table S2 [file 41598_2017_17046_MOESM2_ESM.xls]

## Sheet: Train_vs_Untrain.DMR
DMR id	chrom	DMR start	DMR end	mC sites	Train methyLevel	Untrain methyLevel	Train depth	Untrain depth	pvalue
DMR_GL632046.1_196	GL632046.1	196	405	23	0	0.146444	6.30435	10.3913	3.54e-08
DMR_GL633145.1_263	GL633145.1	263	428	14	0.00995025	0.126582	14.3571	5.64286	8.08e-05
DMR_GL635074.1_1631	GL635074.1	1631	2029	52	0	0.140845	8.11538	10.9231	6.03e-21
DMR_LG1_250878	LG1	250878	252069	120	0	0.108009	6.49167	11.3417	8.38e-31
DMR_LG1_564960	LG1	564960	565751	24	0.10177	0	9.41667	6.08333	8.25e-06
DMR_LG1_628940	LG1	628940	630133	44	0	0.100746	7.45455	6.09091	1.99e-10
DMR_LG1_1266709	LG1	1266709	1267101	51	0.104027	0.0025	5.84314	7.84314	2.66e-11
DMR_LG1_1297286	LG1	1297286	1298363	49	0.00824742	0.119497	9.89796	6.4898	2.4e-12
DMR_LG1_1342204	LG1	1342204	1342879	31	0.104651	0	8.32258	7.29032	3.89e-08
DMR_LG1_1343264	LG1	1343264	1343521	10	0.181818	0.0135135	11	7.4	0.000226791
DMR_LG1_1357756	LG1	1357756	1358196	96	0.101904	0.0016116	9.30208	12.9271	3.61e-33
DMR_LG1_1360938	LG1	1360938	1361767	120	0.101976	0	10.5417	7.83333	6.5e-33
DMR_LG1_1372301	LG1	1372301	1373368	67	0.113069	0.00431655	10.1642	10.3731	4.59e-21
DMR_LG1_1375798	LG1	1375798	1376894	139	0.00194805	0.10783	11.0791	10.4748	7.17e-47
DMR_LG1_1378698	LG1	1378698	1379791	151	0.00413508	0.105742	9.60927	11.649	3.09e-42
DMR_LG1_1461853	LG1	1461853	1463748	157	0	0.108785	9.08917	13.9936	9.02e-55
DMR_LG1_1487255	LG1	1487255	1488246	130	0.000851064	0.107692	9.03846	12	1.81e-41
DMR_LG1_1569767	LG1	1569767	1570764	140	0.112964	0.0102426	13.2786	13.25	3.72e-44
DMR_LG1_1825126	LG1	1825126	1825759	114	0.106145	0.00123457	7.85088	7.10526	1.14e-26
DMR_LG1_1947790	LG1	1947790	1948779	22	0.116402	0	8.59091	5.31818	1.72e-05
DMR_LG1_1954064	LG1	1954064	1955058	58	0.11194	0	11.5517	8.12069	1.12e-18
DMR_LG1_1978184	LG1	1978184	1979439	193	0.0019305	0.103846	10.7358	9.43005	9.52e-59
DMR_LG1_2837581	LG1	2837581	2837998	23	0.136792	0.00438597	9.21739	9.91304	4.77e-09
DMR_LG1_2904470	LG1	2904470	2905442	23	0	0.105431	6.3913	13.6087	2.43e-06
DMR_LG1_2913182	LG1	2913182	2914664	100	0	0.104118	6.41	12.87	3.19e-25
DMR_LG1_3099159	LG1	3099159	3099511	38	0.103723	0	9.89474	9.78947	1.31e-12
DMR_LG1_3115665	LG1	3115665	3116369	14	0.10084	0	8.5	19.1429	4.78e-07
DMR_LG1_3119932	LG1	3119932	3120708	58	0.125541	0	7.96552	9.94828	4.64e-22
DMR_LG1_3125537	LG1	3125537	3126520	41	0.139423	0.003003	10.1463	8.12195	9.61e-15
DMR_LG1_3338169	LG1	3338169	3338647	34	0	0.124424	8.32353	6.38235	6.16e-11
DMR_LG1_4487550	LG1	4487550	4487628	27	0.106383	0	6.96296	7.44444	2.79e-07
DMR_LG1_4654960	LG1	4654960	4656050	66	0.124016	0	7.69697	7.75758	1.08e-20
DMR_LG1_4695866	LG1	4695866	4696091	17	0	0.112299	10	11	8.05e-07
DMR_LG1_4708746	LG1	4708746	4708993	24	0	0.164062	8.54167	10.6667	3.9e-12
DMR_LG1_4777540	LG1	4777540	4778379	94	0	0.105882	9.8617	14.4681	1.31e-34
DMR_LG1_5534353	LG1	5534353	5535261	23	0.126437	0	7.56522	7.95652	6.58e-08
DMR_LG1_6140899	LG1	6140899	6141126	30	0.00395257	0.115385	8.43333	13.8667	1.54e-09
DMR_LG1_6617123	LG1	6617123	6617571	15	0.160494	0	5.4	7.66667	5.57e-06
DMR_LG1_6653526	LG1	6653526	6654583	36	0	0.130597	11.4444	7.44444	1.68e-15
DMR_LG1_6742019	LG1	6742019	6742824	108	0.00210748	0.104478	8.78704	10.5463	4.72e-30
DMR_LG1_7219340	LG1	7219340	7220614	110	0	0.111029	11.1273	12.2818	1.72e-44
DMR_LG1_7436129	LG1	7436129	7436307	19	0	0.108108	6.84211	7.78947	3.1e-05
DMR_LG1_8922906	LG1	8922906	8922985	15	0.120301	0	8.86667	5.13333	0.000676288
DMR_LG1_10526485	LG1	10526485	10528139	63	0.121262	0.00388349	9.55556	8.1746	2.27e-18
DMR_LG1_10767894	LG1	10767894	10768257	43	0.00157978	0.134948	14.7209	6.72093	9.99e-20
DMR_LG1_10788467	LG1	10788467	10789463	114	0.00884956	0.116015	8.92105	13.9123	2.11e-30
DMR_LG1_10800469	LG1	10800469	10801461	71	0.00141643	0.10665	9.94366	11.2254	1.86e-23
DMR_LG1_10930852	LG1	10930852	10931300	72	0	0.101961	6.52778	14.1667	2.58e-18
DMR_LG1_11554741	LG1	11554741	11555333	10	0.122222	0	9	6.7	0.00260747
DMR_LG1_11975536	LG1	11975536	11975815	28	0.10479	0	11.9286	16.1071	3.49e-14
DMR_LG1_11983165	LG1	11983165	11984104	33	0.125786	0	9.63636	5.09091	2.55e-08
DMR_LG1_12073819	LG1	12073819	12075115	94	0.00330033	0.104042	9.67021	14.2128	1.55e-28
DMR_LG1_12106322	LG1	12106322	12106767	48	0.00182482	0.103937	11.4167	13.2292	1.9e-17
DMR_LG1_12107692	LG1	12107692	12108011	93	0.147619	0.0405702	9.03226	9.80645	4.98e-15
DMR_LG1_12139268	LG1	12139268	12140758	136	0.00326797	0.106936	11.25	7.63235	8.27e-39
DMR_LG1_12368880	LG1	12368880	12369139	37	0.107246	0.004	9.32432	6.75676	1.78e-08
DMR_LG1_12403441	LG1	12403441	12404640	128	0.00465839	0.121532	10.0625	11.8281	4.77e-43
DMR_LG1_12410449	LG1	12410449	12411726	135	0.00433526	0.105	10.2519	10.3704	9.57e-38
DMR_LG1_13703724	LG1	13703724	13704414	81	0.111758	0	10.6049	6.51852	1.69e-21
DMR_LG1_13897943	LG1	13897943	13898921	68	0.106339	0.00196078	7.19118	7.5	5.78e-16
DMR_LG1_13899242	LG1	13899242	13899430	10	0.108696	0	9.2	15.9	3.16e-05
DMR_LG1_13940690	LG1	13940690	13941684	136	0.000822368	0.118338	8.94118	8.13971	6.93e-43
DMR_LG1_14148238	LG1	14148238	14148871	73	0.00129366	0.106346	10.589	7.9863	1.01e-22
DMR_LG1_14279091	LG1	14279091	14279275	17	0.115385	0	12.2353	5	0.000249866
DMR_LG1_14571218	LG1	14571218	14572207	66	0.102256	0	10.0758	6.43939	1.2e-15
DMR_LG1_14706560	LG1	14706560	14707608	111	0	0.102383	10.955	10.2072	7.48e-39
DMR_LG1_15648243	LG1	15648243	15649229	68	0.105346	0.00240964	9.35294	6.10294	2.67e-14
DMR_LG1_15693912	LG1	15693912	15694900	42	0.00292398	0.161812	8.14286	7.35714	2.02e-16
DMR_LG1_15731963	LG1	15731963	15732502	23	0.00507614	0.11828	8.56522	12.1304	2.11e-07
DMR_LG1_16330318	LG1	16330318	16331153	26	0	0.126667	7.26923	5.76923	9.51e-08
DMR_LG1_16785694	LG1	16785694	16786643	92	0.103093	0.00236127	9.48913	9.20652	3.51e-25
DMR_LG1_17419090	LG1	17419090	17420030	129	0	0.101176	10.3953	9.88372	1.65e-42
DMR_LG1_17420065	LG1	17420065	17420344	47	0	0.119512	10.1489	8.7234	7.36e-18
DMR_LG1_17527805	LG1	17527805	17529096	54	0.110609	0	8.2037	5.7963	1.72e-12
DMR_LG1_17540907	LG1	17540907	17541756	50	0.107212	0.0027027	10.26	7.4	1.11e-12
DMR_LG1_17632170	LG1	17632170	17633160	20	0.10241	0	8.3	6.15	6.27e-05
DMR_LG1_17705095	LG1	17705095	17706070	65	0.00203252	0.121011	7.56923	11.5692	7.12e-20
DMR_LG1_17816783	LG1	17816783	17817692	69	0.00381679	0.112957	7.5942	13.087	5.84e-19
DMR_LG1_18080547	LG1	18080547	18080973	10	0	0.107143	7.8	8.4	0.00325934
DMR_LG1_20926204	LG1	20926204	20926952	98	0.100244	0	8.34694	7.59184	1.23e-24
DMR_LG1_20992741	LG1	20992741	20992870	10	0.0140845	0.14	7.1	15	0.00291106
DMR_LG1_21055911	LG1	21055911	21056726	38	0.114695	0	7.34211	5.47368	1.5e-08
DMR_LG1_21513416	LG1	21513416	21513776	33	0	0.115108	8.18182	12.6364	2.46e-11
DMR_LG1_22561578	LG1	22561578	22562253	20	0.185714	0.0178571	7	5.6	9.78e-06
DMR_LG1_22584062	LG1	22584062	22585055	32	0.129944	0	11.0625	7.3125	2.9e-11
DMR_LG1_22602181	LG1	22602181	22603655	59	0.0209924	0.131429	8.88136	8.89831	3.69e-12
DMR_LG1_23592804	LG1	23592804	23594263	49	0.118609	0.00892857	9.97959	6.85714	5.84e-11
DMR_LG1_24304723	LG1	24304723	24305633	36	0.114114	0	9.25	6.16667	2.42e-09
DMR_LG1_24349345	LG1	24349345	24349780	15	0.141026	0.0133333	10.4	5	0.00164944
DMR_LG1_24351508	LG1	24351508	24352446	106	0.100529	0	7.13208	6.75472	1.49e-23
DMR_LG1_24383320	LG1	24383320	24384086	46	0	0.115813	5.93478	19.5217	4.86e-13
DMR_LG1_24804469	LG1	24804469	24805450	28	0.0124224	0.114695	5.75	9.96429	2.81e-05
DMR_LG1_24816628	LG1	24816628	24817451	21	0	0.119318	7.14286	8.38095	2.42e-06
DMR_LG1_25685245	LG1	25685245	25686342	50	0.104478	0.00297619	10.72	6.72	1.35e-11
DMR_LG1_26022138	LG1	26022138	26023234	25	0	0.115108	7.88	5.56	4.31e-07
DMR_LG1_26143991	LG1	26143991	26144952	53	0.104811	0.00269542	10.9811	7	1.23e-12
DMR_LG1_26209092	LG1	26209092	26210010	29	0.134259	0	7.44828	8.31034	1.26e-10
DMR_LG1_26221891	LG1	26221891	26223178	116	0.0268097	0.138069	9.64655	10.8017	3.61e-24
DMR_LG1_26440445	LG1	26440445	26440959	39	0	0.115468	6.30769	11.7692	5.09e-11
DMR_LG1_26643739	LG1	26643739	26645186	84	0.105624	0	8.67857	6	5.12e-19
DMR_LG1_26673084	LG1	26673084	26673483	53	0.103926	0.00389864	8.16981	9.67925	5.23e-14
DMR_LG1_26684351	LG1	26684351	26685349	174	0	0.102912	11.7701	14.408	2.72e-70
DMR_LG1_27083091	LG1	27083091	27084086	54	0.102823	0.00240964	9.18519	7.68519	5.2e-13
DMR_LG1_27088202	LG1	27088202	27088899	14	0.135135	0.00746269	10.5714	9.57143	1.66e-05
DMR_LG1_27122629	LG1	27122629	27123588	92	0.00278552	0.103704	7.80435	13.2065	6.63e-24
DMR_LG1_27514010	LG1	27514010	27514248	19	0.117188	0	6.73684	7.47368	8.69e-06
DMR_LG1_27563825	LG1	27563825	27564617	56	0	0.105769	6.33929	9.28571	1.24e-13
DMR_LG1_27569415	LG1	27569415	27569695	32	0	0.118497	5.4375	10.8125	3.41e-08
DMR_LG1_28056540	LG1	28056540	28057719	84	0.110482	0	8.40476	7.0119	3.83e-22
DMR_LG1_28124238	LG1	28124238	28124385	16	0.125	0.00884956	11	7.0625	0.000191714
DMR_LG1_28184509	LG1	28184509	28185460	115	0.00400802	0.105298	8.67826	13.2957	3.54e-31
DMR_LG1_28185617	LG1	28185617	28186095	79	0	0.120599	8.5443	14.3797	8.38e-30
DMR_LG1_28284258	LG1	28284258	28285426	58	0.102941	0	10.5517	6.56897	3.12e-14
DMR_LG1_28433574	LG1	28433574	28434180	83	0.00206612	0.109903	5.83133	9.9759	4.34e-18
DMR_LG1_28567916	LG1	28567916	28568138	18	0.121951	0	9.11111	8.88889	1.06e-06
DMR_LG1_28624098	LG1	28624098	28625022	52	0.108696	0.00547945	7.07692	7.01923	1.5e-10
DMR_LG10_2675917	LG10	2675917	2676041	13	0.11215	0	8.23077	6.15385	0.00137486
DMR_LG10_3210023	LG10	3210023	3211815	200	0.11506	0.00274474	8.3	10.93	9.82e-64
DMR_LG10_3235597	LG10	3235597	3237468	202	0	0.104286	6.73267	11.203	5.1e-51
DMR_LG10_4362085	LG10	4362085	4362490	24	0.106796	0	8.58333	6.66667	2.09e-06
DMR_LG10_4440449	LG10	4440449	4441368	32	0.10989	0.00290698	5.6875	10.75	4.31e-09
DMR_LG10_4845190	LG10	4845190	4845277	12	0.117647	0	8.5	6.33333	0.00135999
DMR_LG10_5012751	LG10	5012751	5014331	273	0.109688	0.00142096	8.58242	10.3114	5.31e-85
DMR_LG10_5054146	LG10	5054146	5055841	337	0.00151929	0.112819	9.76558	7.91691	6.65e-101
DMR_LG10_5276990	LG10	5276990	5277963	36	0.137681	0.0031746	7.66667	8.75	1.44e-12
DMR_LG10_5277976	LG10	5277976	5278865	133	0.104391	0.00172117	9.07519	8.73684	1.27e-35
DMR_LG10_5308996	LG10	5308996	5311589	241	0.00152594	0.103545	8.15768	8.89627	1.93e-60
DMR_LG10_6209683	LG10	6209683	6210046	30	0.102326	0	7.16667	6.63333	3.72e-07
DMR_LG10_6325092	LG10	6325092	6325708	74	0.113019	0	9.44595	6	2.51e-18
DMR_LG10_6355067	LG10	6355067	6356048	66	0.11254	0.00166113	9.42424	9.12121	1.42e-20
DMR_LG10_6393180	LG10	6393180	6393318	23	0.00483092	0.112994	9	7.69565	1.26e-06
DMR_LG10_6422448	LG10	6422448	6423446	79	0.00293686	0.111255	8.62025	9.78481	2.97e-22
DMR_LG10_6815111	LG10	6815111	6815978	32	0.102894	0	9.71875	7.65625	5.34e-09
DMR_LG10_6835505	LG10	6835505	6836498	89	0	0.10095	9.32584	9.46067	6.6e-27
DMR_LG10_6843729	LG10	6843729	6844287	18	0	0.12931	10.5556	12.8889	6.95e-09
DMR_LG10_6856002	LG10	6856002	6857300	213	0.000655308	0.114302	7.16432	8.17371	1.53e-55
DMR_LG10_7614608	LG10	7614608	7615581	39	0.10049	0	10.4615	7.79487	5.47e-11
DMR_LG10_7643295	LG10	7643295	7644149	45	0.109756	0.00471698	9.11111	9.42222	1.39e-12
DMR_LG10_7650157	LG10	7650157	7651156	76	0	0.129136	8.92105	12.3289	8.46e-31
DMR_LG10_7785928	LG10	7785928	7786756	27	0.121076	0.00881057	8.25926	8.40741	3.44e-07
DMR_LG10_8355574	LG10	8355574	8356960	82	0.001443	0.10401	8.45122	9.73171	1.88e-22
DMR_LG10_8394768	LG10	8394768	8395680	106	0.103636	0.0030349	10.3774	6.21698	8.63e-22
DMR_LG10_8584221	LG10	8584221	8585164	62	0.00208333	0.105081	7.74194	13.9677	2.8e-17
DMR_LG10_8638745	LG10	8638745	8638871	15	0.112903	0	8.26667	6.93333	0.000149061
DMR_LG10_8644601	LG10	8644601	8645213	29	0.102362	0	8.75862	5.10345	6.82e-06
DMR_LG10_8648282	LG10	8648282	8649267	44	0.108466	0	8.59091	6.22727	1.15e-10
DMR_LG10_9611881	LG10	9611881	9612870	34	0.10231	0	8.91176	9.91176	3.66e-11
DMR_LG10_9951176	LG10	9951176	9952154	33	0.112069	0.00170358	7.0303	17.7879	4.03e-14
DMR_LG10_10041212	LG10	10041212	10041800	53	0.109677	0.00246914	11.6981	7.64151	1.34e-14
DMR_LG10_10085631	LG10	10085631	10086347	61	0	0.120968	10.1639	6.09836	1.17e-20
DMR_LG10_10396646	LG10	10396646	10396790	13	0.115702	0	9.30769	5	0.00253859
DMR_LG10_10412399	LG10	10412399	10414259	78	0.107753	0.00149254	9.75641	8.58974	2.87e-22
DMR_LG10_10507997	LG10	10507997	10508162	13	0.102804	0	8.23077	10.2308	0.000102563
DMR_LG10_10528065	LG10	10528065	10528461	37	0.101512	0	12.5135	5.24324	4.96e-08
DMR_LG10_10754657	LG10	10754657	10755635	18	0.111888	0	7.94444	5.05556	0.000318509
DMR_LG10_10755941	LG10	10755941	10756515	13	0.106061	0	10.1538	5	0.00556347
DMR_LG10_10779077	LG10	10779077	10780113	58	0.105085	0.00441501	10.1724	7.81034	5.16e-14
DMR_LG10_11386372	LG10	11386372	11387357	131	0.101575	0.000802568	9.69466	9.51145	1.24e-38
DMR_LG10_11396164	LG10	11396164	11396312	52	0.101744	0	6.61538	12.2115	3.91e-17
DMR_LG10_11417261	LG10	11417261	11418251	92	0.00360577	0.104661	9.04348	12.3587	1.31e-25
DMR_LG10_11418469	LG10	11418469	11418847	84	0.00286533	0.116364	8.30952	13.0952	4.03e-26
DMR_LG10_11426612	LG10	11426612	11426754	16	0	0.245161	5.1875	9.6875	2.76e-08
DMR_LG10_11460583	LG10	11460583	11461517	58	0.103297	0	7.84483	8.31034	4.96e-16
DMR_LG10_11989496	LG10	11989496	11990067	10	0	0.280576	6.2	13.9	1.13e-07
DMR_LG10_12253096	LG10	12253096	12253565	107	0.101235	0.000988142	7.57009	9.45794	6e-29
DMR_LG10_12381776	LG10	12381776	12382822	39	0.115607	0	8.87179	7.35897	1.66e-11
DMR_LG10_12383065	LG10	12383065	12383238	16	0.105263	0	5.9375	5.375	0.00169002
DMR_LG10_12394455	LG10	12394455	12395323	24	0.126761	0	8.875	8.41667	7.8e-09
DMR_LG10_12406744	LG10	12406744	12407841	93	0.110897	0.00140252	11.1505	7.66667	3.7e-26
DMR_LG10_12417338	LG10	12417338	12418504	145	0.00886001	0.119347	11.6759	10.9793	1.01e-44
DMR_LG10_12488408	LG10	12488408	12489595	82	0.0028777	0.105707	8.47561	18.8049	5.7e-25
DMR_LG10_12655513	LG10	12655513	12655663	19	0.00909091	0.109375	5.78947	16.8421	0.000446456
DMR_LG10_12657329	LG10	12657329	12658143	20	0	0.105263	5.3	11.4	0.000121546
DMR_LG11_399293	LG11	399293	400474	33	0.123016	0	7.63636	6.72727	2.02e-09
DMR_LG11_540075	LG11	540075	541068	143	0.104626	0.00197141	9.82517	14.1888	2.35e-53
DMR_LG11_568113	LG11	568113	569064	26	0.130252	0	9.15385	9.69231	6.48e-11
DMR_LG11_916866	LG11	916866	917842	13	0	0.104712	8	14.6923	0.000145664
DMR_LG11_1089116	LG11	1089116	1090100	34	0.120968	0	7.29412	13.4118	7.67e-15
DMR_LG11_1103720	LG11	1103720	1104702	14	0.158416	0	7.21429	6.71429	1.85e-05
DMR_LG11_1304980	LG11	1304980	1305554	19	0	0.10219	5.31579	7.21053	0.000406182
DMR_LG11_1787499	LG11	1787499	1787955	45	0.111597	0	10.1556	9.77778	3.06e-16
DMR_LG11_1796843	LG11	1796843	1797198	28	0.104089	0	9.60714	5.28571	4.56e-06
DMR_LG11_2790082	LG11	2790082	2790217	20	0.100962	0	10.4	5.35	0.000167264
DMR_LG11_2831705	LG11	2831705	2832747	120	0.00107875	0.10296	7.725	12.95	1.14e-32
DMR_LG11_2921774	LG11	2921774	2922664	86	0.102623	0.00252207	10.1977	9.22093	7.95e-24
DMR_LG11_2936967	LG11	2936967	2937915	163	0.105098	0.00105597	7.82209	11.6196	4.61e-52
DMR_LG11_2971278	LG11	2971278	2973064	245	0.00121017	0.105568	10.1184	10.5551	5.9e-78
DMR_LG11_3931567	LG11	3931567	3931666	11	0	0.137931	10.6364	5.27273	0.000103346
DMR_LG11_3936893	LG11	3936893	3937747	58	0.00183823	0.109123	9.37931	9.63793	6.93e-18
DMR_LG11_4680938	LG11	4680938	4681894	48	0.10327	0	12.1042	6.22917	7.89e-12
DMR_LG11_5849486	LG11	5849486	5850884	37	0	0.111111	8.94595	5.35135	1.89e-10
DMR_LG11_6129102	LG11	6129102	6130574	49	0.00213675	0.114815	9.55102	11.0204	9.69e-17
DMR_LG11_7982519	LG11	7982519	7983609	47	0.109339	0.005	9.34043	8.51064	3.39e-12
DMR_LG11_8010450	LG11	8010450	8011540	36	0	0.1	8.02778	9.16667	6.28e-10
DMR_LG11_8101678	LG11	8101678	8102772	26	0	0.106122	5.65385	9.42308	3.37e-06
DMR_LG11_8156168	LG11	8156168	8156985	26	0.108974	0	6	5	4.19e-05
DMR_LG11_8574209	LG11	8574209	8575190	50	0.106952	0	7.48	5.88	3.37e-11
DMR_LG11_8606798	LG11	8606798	8608387	200	0.00167504	0.123667	8.955	9.38	5.52e-66
DMR_LG11_8795913	LG11	8795913	8796906	110	0.00113766	0.106902	7.99091	10.8	1.51e-30
DMR_LG11_8909566	LG11	8909566	8909965	29	0	0.100386	5.62069	8.93103	2.77e-06
DMR_LG11_9307116	LG11	9307116	9308210	117	0.11206	0.00236221	8.00855	10.8547	1.14e-36
DMR_LG11_9341928	LG11	9341928	9342975	41	0.0337838	0.179389	10.8293	6.39024	1.48e-10
DMR_LG11_10424859	LG11	10424859	10426238	75	0.103683	0.0021978	9.77333	6.06667	1.5e-15
DMR_LG11_10439141	LG11	10439141	10439447	33	0.10119	0	10.1818	5.48485	2.88e-07
DMR_LG11_10476340	LG11	10476340	10477150	37	0	0.1	7.37838	9.45946	8.87e-10
DMR_LG11_10661026	LG11	10661026	10662091	52	0.105863	0	11.8077	7.53846	3.47e-15
DMR_LG11_10663641	LG11	10663641	10664598	25	0.116751	0	7.88	6.68	6.15e-07
DMR_LG11_10691423	LG11	10691423	10692421	192	0.00180072	0.105905	8.67708	10.6719	8e-54
DMR_LG11_11155790	LG11	11155790	11156363	39	0.112392	0.00157978	8.89744	16.2308	1.66e-17
DMR_LG11_11157387	LG11	11157387	11158142	51	0.10802	0.00278552	11.9804	7.03922	7.46e-13
DMR_LG11_11314752	LG11	11314752	11316003	126	0.00192123	0.103233	8.2619	7.61111	4.38e-30
DMR_LG11_11459286	LG11	11459286	11460348	36	0.106007	0	7.86111	5.38889	9.1e-08
DMR_LG11_11556121	LG11	11556121	11556977	31	0.101307	0	9.87097	9.74194	4.25e-10
DMR_LG11_11557941	LG11	11557941	11558041	21	0.107914	0	6.61905	5.42857	0.000169151
DMR_LG11_11767814	LG11	11767814	11768909	115	0.104124	0	8.43478	6.71304	2.29e-27
DMR_LG11_11812263	LG11	11812263	11813348	55	0.00287356	0.124722	6.32727	8.16364	6.76e-14
DMR_LG11_11876079	LG11	11876079	11877065	100	0	0.103448	6.74	9.28	2.98e-24
DMR_LG11_12308829	LG11	12308829	12309186	39	0.100271	0	9.46154	7.94872	7.03e-11
DMR_LG11_12457150	LG11	12457150	12458344	105	0.00353357	0.10644	8.08571	10.6476	1.52e-26
DMR_LG11_12459779	LG11	12459779	12460760	16	0	0.113043	5.8125	7.1875	0.00066511
DMR_LG11_12510126	LG11	12510126	12511123	109	0.102091	0.00114811	7.45872	7.99083	2.66e-26
DMR_LG11_12620528	LG11	12620528	12621519	95	0.10443	0	9.97895	10.4632	9.28e-33
DMR_LG11_12686703	LG11	12686703	12687224	17	0.132231	0	7.11765	11.2353	1.37e-07
DMR_LG11_12694232	LG11	12694232	12695224	92	0.104322	0.00133869	7.29348	8.11957	9.66e-23
DMR_LG11_12709430	LG11	12709430	12710519	70	0.117037	0.00223714	9.64286	6.38571	2.59e-17
DMR_LG11_13120471	LG11	13120471	13121765	155	0.00124069	0.103421	10.4	8.10968	1.5e-45
DMR_LG11_13168727	LG11	13168727	13169245	30	0	0.117073	9.43333	6.83333	3.99e-10
DMR_LG11_13195231	LG11	13195231	13196303	43	0.00688073	0.114883	10.1395	8.90698	4.13e-12
DMR_LG11_13263060	LG11	13263060	13264051	163	0.00270453	0.106244	9.07362	12.184	2.75e-47
DMR_LG11_13310833	LG11	13310833	13311300	33	0.00328947	0.106007	9.21212	8.57576	2.98e-09
DMR_LG11_13395793	LG11	13395793	13396786	86	0.00128205	0.103896	9.06977	8.95349	2.5e-24
DMR_LG11_13423694	LG11	13423694	13424423	64	0.117455	0.00374532	9.57812	8.34375	3.23e-18
DMR_LG11_13438302	LG11	13438302	13438763	79	0.0010929	0.11542	11.5823	13.7089	2.03e-33
DMR_LG11_13444703	LG11	13444703	13445424	29	0	0.175824	5.75862	6.27586	2.24e-10
DMR_LG11_13802912	LG11	13802912	13804008	217	0.000552181	0.100924	8.34562	12.9677	2.58e-62
DMR_LG11_13825328	LG11	13825328	13826183	95	0.109091	0.00101833	9.26316	10.3368	1.71e-31
DMR_LG11_13847804	LG11	13847804	13849302	162	0.00298063	0.109846	8.28395	9.21605	6.52e-42
DMR_LG11_13925856	LG11	13925856	13926844	78	0.00167785	0.108929	7.64103	7.17949	6.49e-19
DMR_LG11_14003991	LG11	14003991	14005260	23	0.10989	0	11.8696	5.52174	7.54e-06
DMR_LG11_14032272	LG11	14032272	14033236	158	0.00306749	0.106954	10.3165	13.1962	8.01e-51
DMR_LG11_14111053	LG11	14111053	14111934	43	0	0.125348	5.76744	8.34884	2.13e-11
DMR_LG11_14159091	LG11	14159091	14160241	129	0.105315	0.00275862	7.87597	5.62016	1.26e-23
DMR_LG11_14194088	LG11	14194088	14194832	111	0.00126582	0.10962	7.11712	8.05405	4.92e-27
DMR_LG11_14439750	LG11	14439750	14440734	28	0.121951	0	8.78571	7.14286	8.03e-09
DMR_LG11_14588584	LG11	14588584	14590064	57	0.107798	0	7.64912	5.52632	2.91e-12
DMR_LG11_14606794	LG11	14606794	14608052	104	0.108449	0	7.625	8.45192	1.07e-29
DMR_LG11_14607647	LG11	14607647	14608335	63	0.113949	0	8.07937	8.50794	1.3e-19
DMR_LG11_14612742	LG11	14612742	14613724	247	0.103011	0.00147059	10.2186	11.0121	3.26e-79
DMR_LG11_14642840	LG11	14642840	14644122	121	0.000927644	0.134871	8.90909	9.31405	2.04e-45
DMR_LG11_14672119	LG11	14672119	14672928	64	0.107973	0	9.40625	9.09375	1.47e-20
DMR_LG11_14682336	LG11	14682336	14683831	86	0	0.105864	7.09302	15.2674	1.53e-24
DMR_LG11_14706648	LG11	14706648	14707572	61	0	0.107301	8.32787	14.8197	4.12e-20
DMR_LG12_1489112	LG12	1489112	1490130	99	0.107803	0.00197824	9.83838	10.2121	2.81e-31
DMR_LG12_1560813	LG12	1560813	1561836	21	0.119048	0	8	17.0952	5.21e-11
DMR_LG12_1574105	LG12	1574105	1574729	49	0.105882	0	10.4082	5.79592	2.48e-11
DMR_LG12_1580345	LG12	1580345	1581487	51	0.117647	0.00263158	11	7.45098	1.54e-14
DMR_LG12_1595439	LG12	1595439	1596570	129	0.0021322	0.102799	10.907	14.4031	3.62e-44
DMR_LG12_1619452	LG12	1619452	1620415	87	0.00123916	0.10501	9.27586	11.931	2.79e-27
DMR_LG12_2985336	LG12	2985336	2986172	80	0.00119761	0.125567	10.4375	8.2625	8.48e-30
DMR_LG12_3257356	LG12	3257356	3258308	27	0.110727	0.00454546	10.7037	8.14815	1.5e-07
DMR_LG12_3303478	LG12	3303478	3304446	72	0.0056338	0.107759	9.86111	12.8889	4.44e-21
DMR_LG12_3934524	LG12	3934524	3935708	180	0.000651042	0.101695	8.53333	13.1111	5.57e-53
DMR_LG12_4026082	LG12	4026082	4027190	28	0	0.105085	9.03571	10.5357	2.71e-09
DMR_LG12_4686591	LG12	4686591	4686742	13	0.19802	0.0149254	7.76923	5.15385	0.00021942
DMR_LG12_4691269	LG12	4691269	4692323	37	0.104987	0	10.2973	5.2973	3.59e-08
DMR_LG12_4692351	LG12	4692351	4692724	20	0.125749	0	8.35	8.6	1.77e-07
DMR_LG12_4829308	LG12	4829308	4829386	15	0	0.131387	5.53333	9.13333	0.000176442
DMR_LG12_7133505	LG12	7133505	7133997	72	0.109705	0.0019685	9.875	7.05556	3.38e-18
DMR_LG12_7184848	LG12	7184848	7185825	58	0	0.102526	7.10345	11.6034	1.74e-15
DMR_LG12_8603856	LG12	8603856	8604852	19	0.105	0	10.5263	9.52632	8.68e-07
DMR_LG12_8675802	LG12	8675802	8677088	197	0.102898	0.000589275	8.58376	8.61421	2.61e-53
DMR_LG12_8940067	LG12	8940067	8941132	50	0.104396	0	7.28	5.46	3.11e-10
DMR_LG12_9832268	LG12	9832268	9833218	10	0.112676	0	7.1	5.6	0.00899739
DMR_LG12_9839178	LG12	9839178	9839292	16	0.110294	0	8.5	5	0.0012904
DMR_LG12_9850335	LG12	9850335	9851329	101	0.104121	0	9.12871	7.9604	8.13e-28
DMR_LG12_9866464	LG12	9866464	9867048	85	0.101322	0.00108814	8.01176	10.8118	1.34e-25
DMR_LG12_10466615	LG12	10466615	10467604	46	0.129412	0	9.23913	5.5	1.95e-12
DMR_LG12_10596641	LG12	10596641	10597612	81	0.105909	0.00172117	11.0741	7.17284	1.97e-20
DMR_LG12_10597833	LG12	10597833	10598128	31	0.11236	0	8.6129	13.0968	3.2e-13
DMR_LG12_10626492	LG12	10626492	10627068	129	0	0.101961	8.06202	9.88372	1.59e-35
DMR_LG12_11397582	LG12	11397582	11399469	56	0.10678	0.00325733	10.5357	5.48214	3.03e-11
DMR_LG12_11712355	LG12	11712355	11712832	19	0.123656	0.0070922	9.78947	7.42105	1.87e-05
DMR_LG13_31619	LG13	31619	32594	138	0.00196335	0.11583	11.0725	9.38406	1.34e-48
DMR_LG13_632825	LG13	632825	633924	74	0.107143	0.00136799	8.32432	9.87838	1.97e-22
DMR_LG13_668026	LG13	668026	669006	64	0.00500835	0.109572	9.35938	12.4062	8.75e-19
DMR_LG13_681640	LG13	681640	682506	159	0.000651042	0.10644	9.66038	7.03145	3.32e-45
DMR_LG13_703764	LG13	703764	703871	18	0.102564	0	6.5	8.27778	3.76e-05
DMR_LG13_705231	LG13	705231	706161	110	0.107103	0.00345066	8.06364	13.1727	3.65e-35
DMR_LG13_1082640	LG13	1082640	1082852	11	0.12	0	6.81818	7.18182	0.00118712
DMR_LG13_1772742	LG13	1772742	1773458	41	0.126316	0	11.5854	6.17073	2.51e-12
DMR_LG13_1809105	LG13	1809105	1810075	12	0.122093	0	14.3333	5.58333	0.00140334
DMR_LG13_1820790	LG13	1820790	1822078	50	0.10846	0.00323625	9.22	6.18	7.74e-11
DMR_LG13_2364207	LG13	2364207	2365602	191	0.00130804	0.101959	8.00524	13.0942	5.25e-52
DMR_LG13_3132676	LG13	3132676	3133926	45	0.102381	0	9.33333	14.6	6.55e-19
DMR_LG13_3674642	LG13	3674642	3675409	18	0.113208	0	8.83333	5.38889	0.000187785
DMR_LG13_3685090	LG13	3685090	3686014	165	0.00323887	0.111458	7.48485	11.6364	1.73e-42
DMR_LG13_3686119	LG13	3686119	3686452	52	0.00352113	0.111562	5.46154	9.48077	1.27e-10
DMR_LG13_5921773	LG13	5921773	5922103	43	0.113703	0	7.97674	6.83721	1.24e-11
DMR_LG13_7458679	LG13	7458679	7460112	111	0.00285442	0.104435	9.46847	12.5946	8.82e-33
DMR_LG13_8304289	LG13	8304289	8305687	137	0	0.102457	6.51095	12.1825	8.54e-34
DMR_LG13_8308619	LG13	8308619	8309678	100	0	0.100575	7.39	13.92	1.38e-27
DMR_LG13_8458243	LG13	8458243	8458905	25	0.116279	0	12.04	6.08	6.43e-07
DMR_LG13_8460313	LG13	8460313	8461308	11	0.135593	0	10.7273	5	0.00319053
DMR_LG13_8763829	LG13	8763829	8764803	68	0.118044	0.0013947	8.72059	10.5441	3.13e-24
DMR_LG13_8993846	LG13	8993846	8994805	40	0	0.111345	5.875	11.9	2.66e-10
DMR_LG13_9001425	LG13	9001425	9002312	85	0	0.10039	8.17647	12.0706	1.04e-24
DMR_LG13_9158102	LG13	9158102	9159095	58	0.11597	0.00284091	9.06897	6.06897	1.93e-13
DMR_LG13_9550534	LG13	9550534	9550956	14	0.115702	0	8.64286	5.28571	0.00113673
DMR_LG14_235390	LG14	235390	236478	166	0.00182927	0.105296	9.87952	9.78313	1.78e-49
DMR_LG14_737110	LG14	737110	738906	183	0.100865	0	9.48087	7.74863	8.53e-48
DMR_LG14_968619	LG14	968619	969592	25	0.103627	0	7.72	19.56	5.19e-12
DMR_LG14_1994562	LG14	1994562	1995283	58	0.108359	0.0019685	11.1379	8.75862	1.75e-17
DMR_LG14_2607781	LG14	2607781	2608698	13	0.172662	0	10.6923	5.23077	4.27e-05
DMR_LG14_2618736	LG14	2618736	2619458	42	0.109756	0.00367647	9.7619	6.47619	9.41e-10
DMR_LG14_2907940	LG14	2907940	2908933	180	0	0.107564	9.91667	8.00556	4.47e-57
DMR_LG14_2908938	LG14	2908938	2909717	102	0.0119956	0.114592	8.9902	11.8922	1.23e-23
DMR_LG14_4445055	LG14	4445055	4445922	72	0.108761	0.00165017	9.19444	8.41667	2.67e-20
DMR_LG14_4474036	LG14	4474036	4475030	114	0.101036	0.00076864	10.1579	11.4123	1.37e-38
DMR_LG14_4555536	LG14	4555536	4556542	137	0	0.101954	9.22628	8.59124	3.53e-40
DMR_LG14_4664238	LG14	4664238	4664551	24	0.115385	0	7.58333	10.375	6.78e-09
DMR_LG14_4673617	LG14	4673617	4674492	48	0.11954	0	9.0625	8.60417	1.83e-16
DMR_LG14_4703600	LG14	4703600	4704596	168	0	0.103726	9.96429	11.8214	1.24e-57
DMR_LG14_4758918	LG14	4758918	4759405	10	0	0.18	5.7	10	0.000339607
DMR_LG14_4906355	LG14	4906355	4906566	16	0.112782	0	8.3125	7.8125	4.42e-05
DMR_LG14_5905129	LG14	5905129	5905773	137	0.101779	0.000658328	10.2555	11.0876	4.61e-46
DMR_LG14_5929834	LG14	5929834	5931333	191	0.00114679	0.126025	9.13089	10.2199	2.58e-68
DMR_LG14_6980188	LG14	6980188	6981149	65	0.102201	0.00173611	9.78462	8.86154	4.29e-18
DMR_LG14_7457990	LG14	7457990	7458972	41	0.104972	0	8.82927	5.68293	3.32e-09
DMR_LG14_7459078	LG14	7459078	7459367	20	0.110465	0	8.6	7.8	3.26e-06
DMR_LG14_7665939	LG14	7665939	7667012	91	0.106846	0.00313152	10.5934	10.5275	3.37e-28
DMR_LG14_7689036	LG14	7689036	7689578	56	0.120543	0.002849	10.5179	6.26786	2.83e-14
DMR_LG14_7975447	LG14	7975447	7975667	15	0.144	0.0123457	8.33333	5.4	0.000929312
DMR_LG14_8332813	LG14	8332813	8333751	177	0.00297619	0.10945	7.59322	10.5819	2.33e-44
DMR_LG14_8512288	LG14	8512288	8512990	18	0.12605	0	6.61111	8	4.08e-06
DMR_LG14_8523616	LG14	8523616	8524292	24	0.102459	0	10.1667	5.33333	3.03e-05
DMR_LG14_8633809	LG14	8633809	8634733	43	0.103858	0	7.83721	6.67442	2.06e-10
DMR_LG14_8702545	LG14	8702545	8703496	116	0.106785	0.000959693	7.75	8.98276	2.54e-32
DMR_LG14_8713003	LG14	8713003	8714087	37	0.159722	0.00302115	7.78378	8.94595	1.78e-15
DMR_LG14_8714095	LG14	8714095	8715065	146	0.00289017	0.113582	9.47945	8.62329	1.89e-42
DMR_LG14_8715991	LG14	8715991	8718162	267	0.131713	0.0104651	10.3221	9.66292	3.48e-76
DMR_LG14_8735627	LG14	8735627	8736607	91	0.0444162	0.146125	8.65934	8.64835	2.46e-12
DMR_LG14_8747416	LG14	8747416	8748562	146	0.000840336	0.105118	8.15068	9.90411	4.75e-40
DMR_LG14_8749719	LG14	8749719	8750983	108	0.00131926	0.130795	7.01852	11.1852	7.34e-34
DMR_LG14_8751226	LG14	8751226	8752415	75	0.0021097	0.10741	12.64	16.0133	2.2e-31
DMR_LG14_8810546	LG14	8810546	8811841	170	0	0.102461	6.70588	10.2765	2.22e-41
DMR_LG14_8865445	LG14	8865445	8866798	57	0.115447	0.00239808	10.7895	7.31579	7.42e-16
DMR_LG14_8890016	LG14	8890016	8891203	148	0.102675	0.000899281	9.34459	7.51351	1.63e-36
DMR_LG14_8903023	LG14	8903023	8903904	128	0.000847458	0.112903	9.21875	8.23438	2.44e-39
DMR_LG14_8907432	LG14	8907432	8909012	227	0.00140845	0.109223	9.38326	10.8899	5.16e-71
DMR_LG14_8922871	LG14	8922871	8924197	159	0.00255102	0.104881	9.86164	9.53459	2.82e-45
DMR_LG14_8941819	LG14	8941819	8943115	106	0.00239808	0.105781	7.86792	7.66981	5.19e-25
DMR_LG14_9409576	LG14	9409576	9409921	10	0.0105263	0.144928	9.5	6.9	0.000831437
DMR_LG14_9602268	LG14	9602268	9602817	37	0.126354	0	7.48649	7.72973	5.17e-12
DMR_LG14_9641945	LG14	9641945	9642154	16	0	0.107143	7.0625	7	0.000169389
DMR_LG14_10055093	LG14	10055093	10055933	17	0.150485	0	12.1176	7.05882	4.71e-07
DMR_LG14_10077544	LG14	10077544	10078638	126	0.00276498	0.107753	8.61111	18.119	4.07e-39
DMR_LG14_10088088	LG14	10088088	10088890	55	0.10664	0.00248756	9.03636	7.30909	1.82e-13
DMR_LG14_10112400	LG14	10112400	10113170	125	0.00190476	0.117123	8.4	11.68	2.72e-39
DMR_LG14_10207109	LG14	10207109	10208047	41	0.108187	0	8.34146	5.95122	1.69e-09
DMR_LG15_435638	LG15	435638	436004	64	0.106354	0	11.3125	10.3594	2.53e-23
DMR_LG15_471452	LG15	471452	472443	80	0	0.123431	8.2375	11.95	7.01e-29
DMR_LG15_739137	LG15	739137	740115	132	0	0.101584	9.16667	8.12879	8.49e-38
DMR_LG15_1370997	LG15	1370997	1372186	196	0.00518941	0.107277	9.83163	8.13265	2.47e-48
DMR_LG15_1372392	LG15	1372392	1372587	22	0	0.129032	7.63636	7.04545	2.12e-07
DMR_LG15_1376408	LG15	1376408	1377121	51	0.102204	0	9.78431	6.72549	1.39e-12
DMR_LG15_1529188	LG15	1529188	1529708	18	0	0.128405	8	14.2778	3.8e-07
DMR_LG15_1533847	LG15	1533847	1534942	176	0.00310559	0.10718	7.31818	10.9205	6.11e-42
DMR_LG15_2324199	LG15	2324199	2325765	98	0.104141	0.00119904	8.13265	8.5102	1.1e-25
DMR_LG15_2378035	LG15	2378035	2379001	78	0	0.104516	8.70513	9.9359	9.93e-24
DMR_LG15_2436899	LG15	2436899	2437878	19	0	0.148387	7.73684	16.3158	6.47e-09
DMR_LG15_2441690	LG15	2441690	2443163	164	0.00255265	0.108869	9.55488	9.96951	3.82e-48
DMR_LG15_2540650	LG15	2540650	2541075	21	0	0.101266	10	7.52381	8.46e-07
DMR_LG15_2541876	LG15	2541876	2542147	18	0.0394737	0.151625	8.44444	15.3889	0.000330434
DMR_LG15_2617322	LG15	2617322	2618246	20	0	0.12892	6.3	14.35	8.55e-07
DMR_LG15_3124650	LG15	3124650	3125612	23	0.107477	0	9.30435	6.26087	6.95e-06
DMR_LG15_3144841	LG15	3144841	3145700	68	0	0.111307	7.58824	8.32353	3.8e-19
DMR_LG15_3155143	LG15	3155143	3156140	63	0	0.113343	12.3651	11.0635	1.53e-27
DMR_LG15_3302378	LG15	3302378	3303370	42	0.130293	0.0021978	7.30952	10.8333	8.4e-16
DMR_LG15_3755916	LG15	3755916	3757613	212	0.0330709	0.155387	8.98585	8.71226	2.76e-40
DMR_LG15_3775938	LG15	3775938	3776905	18	0	0.101351	7.16667	8.22222	6.49e-05
DMR_LG15_3794735	LG15	3794735	3795696	49	0.00220264	0.115637	9.26531	15.5306	9.41e-18
DMR_LG15_3808118	LG15	3808118	3809103	23	0	0.106145	5.34783	7.78261	4.03e-05
DMR_LG15_5166019	LG15	5166019	5166764	51	0.00331126	0.109181	5.92157	7.90196	1.91e-10
DMR_LG15_5244655	LG15	5244655	5245788	151	0.107367	0.00142248	8.45033	9.31126	3.3e-43
DMR_LG15_5267344	LG15	5267344	5267685	35	0.00401606	0.111336	7.11429	14.1143	1.57e-09
DMR_LG15_6178438	LG15	6178438	6178609	29	0.120968	0	8.55172	5	5.8e-07
DMR_LG15_6304205	LG15	6304205	6304524	76	0	0.114458	8.22368	10.9211	6.34e-25
DMR_LG15_6654464	LG15	6654464	6655443	11	0.146789	0	9.90909	6.09091	0.0005935
DMR_LG15_6660071	LG15	6660071	6660729	38	0.10299	0	7.92105	6.10526	1.2e-08
DMR_LG15_6846711	LG15	6846711	6847697	62	0.112705	0.00531915	7.87097	6.06452	2.95e-12
DMR_LG15_7021477	LG15	7021477	7022217	47	0.108108	0	9.44681	10.1915	1.38e-16
DMR_LG15_7324102	LG15	7324102	7324857	50	0.100257	0	7.78	6.56	1.84e-11
DMR_LG15_7368611	LG15	7368611	7369239	14	0.0142857	0.122951	5	8.71429	0.00677838
DMR_LG15_7659174	LG15	7659174	7660220	37	0	0.10148	6.7027	12.7838	1.15e-09
DMR_LG15_7688143	LG15	7688143	7689320	93	0.111345	0.00430107	10.2366	10	9.57e-28
DMR_LG15_7718443	LG15	7718443	7719680	93	0.00261438	0.104503	8.22581	12.6559	2.08e-25
DMR_LG15_7723543	LG15	7723543	7724639	71	0.107071	0.00313972	6.97183	8.97183	9.29e-18
DMR_LG15_8022669	LG15	8022669	8023590	48	0.103873	0	11.8333	6.75	1.13e-12
DMR_LG15_8056385	LG15	8056385	8057674	122	0.0010929	0.111111	7.5	11.6557	2.28e-34
DMR_LG15_8124378	LG15	8124378	8125673	63	0.101423	0	8.92063	6.7619	3.3e-15
DMR_LG15_8309389	LG15	8309389	8310358	57	0.109057	0	9.49123	7.21053	8.37e-16
DMR_LG15_8362465	LG15	8362465	8363707	37	0.118785	0	9.78378	8.72973	4.58e-13
DMR_LG15_8765176	LG15	8765176	8766082	35	0.108108	0	10.5714	6.08571	6.44e-09
DMR_LG15_8766846	LG15	8766846	8766974	21	0.116564	0.00813008	7.7619	5.85714	0.000222941
DMR_LG15_9122366	LG15	9122366	9123260	10	0	0.122222	5.2	9	0.00725451
DMR_LG15_9296429	LG15	9296429	9297314	72	0.106858	0	8.70833	6.20833	8.51e-17
DMR_LG15_9504382	LG15	9504382	9505116	26	0.117117	0	8.53846	5.38462	2.48e-06
DMR_LG15_9556974	LG15	9556974	9557357	46	0	0.107692	6.95652	12.7174	4.81e-13
DMR_LG15_9562406	LG15	9562406	9563318	89	0.107015	0.00309917	9.44944	10.8764	1.86e-27
DMR_LG15_9562729	LG15	9562729	9563895	97	0.10587	0.00273473	9.83505	11.3093	4.46e-31
DMR_LG15_9751430	LG15	9751430	9752609	41	0.120567	0	10.3171	11.0732	1.35e-17
DMR_LG15_9788421	LG15	9788421	9789419	30	0.107438	0	8.06667	5.33333	1.22e-06
DMR_LG15_9797899	LG15	9797899	9799685	185	0.00676379	0.106855	10.3892	10.7243	1.49e-48
DMR_LG15_9815354	LG15	9815354	9816872	240	0.119877	0.00945068	10.8792	14.1083	1.35e-80
DMR_LG15_9824765	LG15	9824765	9826055	131	0.0187075	0.17	8.9771	9.16031	8.22e-41
DMR_LG15_9867594	LG15	9867594	9868591	149	0.00122549	0.111374	10.953	11.3289	1.4e-54
DMR_LG15_9868198	LG15	9868198	9869188	157	0.00656455	0.108887	11.6433	13.0446	7.73e-49
DMR_LG16_33362	LG16	33362	35248	141	0.106858	0.0021645	8.89362	9.82979	6.68e-41
DMR_LG16_65691	LG16	65691	66188	16	0.131148	0	7.625	5	0.000266258
DMR_LG16_69026	LG16	69026	70860	150	0.0361156	0.148909	8.30667	10.3867	2.14e-25
DMR_LG16_100236	LG16	100236	101332	138	0.00147167	0.107527	9.84783	10.1087	4.66e-43
DMR_LG16_101550	LG16	101550	101830	29	0.00294985	0.156	11.6897	8.62069	1.21e-14
DMR_LG16_124334	LG16	124334	125331	179	0.0016835	0.102059	9.95531	12.4804	8.69e-56
DMR_LG16_130639	LG16	130639	131713	121	0.0016	0.11086	10.3306	10.9587	2.4e-41
DMR_LG16_241735	LG16	241735	242724	29	0.115741	0	7.44828	7.55172	1.19e-08
DMR_LG16_1527902	LG16	1527902	1528870	147	0.101313	0.00070922	7.2517	9.59184	7.56e-40
DMR_LG16_1596711	LG16	1596711	1598001	82	0	0.124464	6.62195	14.2073	4.89e-26
DMR_LG16_1769680	LG16	1769680	1770674	58	0.129456	0.00352526	9.18966	14.6724	2.36e-26
DMR_LG16_1803412	LG16	1803412	1804366	89	0.119753	0	9.10112	8.17978	6.02e-29
DMR_LG16_1808384	LG16	1808384	1809338	54	0.00175439	0.129944	10.5556	9.83333	4.77e-22
DMR_LG16_1815419	LG16	1815419	1816574	36	0.121622	0	6.16667	7	5.22e-10
DMR_LG16_1951724	LG16	1951724	1952811	189	0.103985	0.00172786	8.49735	12.2487	4.34e-61
DMR_LG16_1994532	LG16	1994532	1995607	85	0.0010352	0.101237	11.3647	10.4588	7.57e-29
DMR_LG16_3913683	LG16	3913683	3914376	41	0.100575	0	8.4878	5.53659	1.99e-08
DMR_LG16_4012685	LG16	4012685	4013155	54	0.104603	0	8.85185	11.2222	3.67e-19
DMR_LG16_4040787	LG16	4040787	4041981	57	0.116473	0	10.5439	7.03509	8.72e-17
DMR_LG16_4291834	LG16	4291834	4291903	14	0	0.104478	7.35714	9.57143	0.000359713
DMR_LG16_4552431	LG16	4552431	4552719	35	0.106312	0.00310559	8.6	9.2	7.34e-10
DMR_LG16_4604008	LG16	4604008	4605379	225	0.101496	0.00134499	10.9911	13.2178	1.07e-82
DMR_LG16_4605471	LG16	4605471	4605794	37	0.107914	0.00512821	7.51351	15.8108	1.13e-12
DMR_LG16_4616796	LG16	4616796	4617187	16	0.118519	0	8.4375	7.25	3.41e-05
DMR_LG16_4663178	LG16	4663178	4664257	31	0.0464135	0.166667	7.64516	17.0323	1.22e-06
DMR_LG16_4674081	LG16	4674081	4674739	93	0.00107875	0.10367	9.96774	11.7204	3.02e-30
DMR_LG16_4694078	LG16	4694078	4695073	87	0.00217155	0.116998	10.5862	10.4138	3.55e-31
DMR_LG16_4866553	LG16	4866553	4868393	101	0.101763	0	12.3564	6.9703	2.43e-26
DMR_LG16_5077106	LG16	5077106	5078046	105	0.000913242	0.104334	10.4286	11.8667	6.62e-36
DMR_LG16_5684986	LG16	5684986	5685976	75	0.101389	0	9.6	7.56	1.35e-19
DMR_LG16_6556565	LG16	6556565	6557660	84	0.00325733	0.110619	7.30952	10.7619	3.39e-21
DMR_LG16_6759587	LG16	6759587	6760482	14	0.11194	0	9.57143	5	0.00160575
DMR_LG2_417422	LG2	417422	417541	18	0	0.1	10.7222	7.77778	3.63e-06
DMR_LG2_418247	LG2	418247	419424	104	0.00167645	0.111328	11.4712	9.84615	3.46e-37
DMR_LG2_647251	LG2	647251	648023	30	0.00411523	0.110465	8.1	5.73333	3.7e-07
DMR_LG2_1205134	LG2	1205134	1205337	15	0.10274	0	9.73333	5.6	0.00133374
DMR_LG2_2839618	LG2	2839618	2840660	40	0.105263	0.00292398	7.6	8.55	2.53e-10
DMR_LG2_2854698	LG2	2854698	2855805	44	0.120388	0	11.7045	5.86364	4.24e-12
DMR_LG2_2872322	LG2	2872322	2873567	31	0	0.115254	8.64516	9.51613	1.13e-10
DMR_LG2_2954353	LG2	2954353	2955087	85	0.108504	0.00131234	8.02353	8.96471	3.62e-24
DMR_LG2_2971414	LG2	2971414	2972689	73	0.131579	0.00416667	8.32877	6.57534	5.05e-19
DMR_LG2_3024311	LG2	3024311	3024653	39	0.00705882	0.125704	10.8974	13.6667	8.99e-15
DMR_LG2_4321080	LG2	4321080	4322140	69	0.00188679	0.120939	7.68116	8.02899	1.38e-19
DMR_LG2_4597496	LG2	4597496	4598269	57	0.101392	0	8.82456	9.03509	6.29e-17
DMR_LG2_4604683	LG2	4604683	4605151	41	0.100304	0	8.02439	7.43902	1.89e-10
DMR_LG2_5085700	LG2	5085700	5086664	40	0.129412	0	10.625	7.4	6.84e-14
DMR_LG2_5591512	LG2	5591512	5592776	52	0.119438	0.00340136	8.21154	5.65385	1.79e-11
DMR_LG2_5635955	LG2	5635955	5636486	50	0.00379507	0.107884	10.54	9.64	2.18e-15
DMR_LG2_8005580	LG2	8005580	8006569	26	0	0.110294	7	5.23077	1.84e-06
DMR_LG2_9177859	LG2	9177859	9178116	24	0.105263	0	8.70833	8.75	1.26e-07
DMR_LG2_9179025	LG2	9179025	9179336	16	0.140741	0.00990099	8.4375	6.3125	0.00020414
DMR_LG2_9499055	LG2	9499055	9499745	53	0.105263	0	9.32075	5.26415	3.83e-11
DMR_LG2_9511266	LG2	9511266	9511801	40	0.103448	0.00288184	7.975	8.675	3.22e-10
DMR_LG2_9520522	LG2	9520522	9520901	36	0.104167	0	6.66667	5.69444	1.64e-07
DMR_LG2_9552028	LG2	9552028	9553417	38	0.00757576	0.123077	6.94737	11.9737	8.17e-10
DMR_LG2_10051305	LG2	10051305	10051800	31	0	0.110795	8.22581	11.3548	4.25e-10
DMR_LG2_10175635	LG2	10175635	10175743	20	0.10582	0	9.45	5	0.000303195
DMR_LG2_10367697	LG2	10367697	10368054	48	0.104364	0.00274725	10.9792	7.58333	3.22e-12
DMR_LG2_10392514	LG2	10392514	10393311	60	0.00554017	0.112409	6.01667	11.4167	8.78e-13
DMR_LG2_10672815	LG2	10672815	10672978	12	0.117021	0	7.83333	6.25	0.00128128
DMR_LG2_10973435	LG2	10973435	10974419	26	0.125926	0.00645161	10.3846	5.96154	1.65e-06
DMR_LG2_11875052	LG2	11875052	11875962	70	0	0.104167	8.11429	7.54286	7.73e-19
DMR_LG2_12712869	LG2	12712869	12713735	17	0.111111	0	7.41176	6.70588	0.000103127
DMR_LG2_12807705	LG2	12807705	12807991	99	0	0.101774	7.37374	10.8182	4.86e-26
DMR_LG2_13122560	LG2	13122560	13123540	246	0.108359	0.000893389	7.87805	13.6504	4.98e-90
DMR_LG2_13158057	LG2	13158057	13159654	337	0	0.105247	9.23739	9.55786	3.71e-104
DMR_LG2_13160440	LG2	13160440	13161143	62	0.00209644	0.105023	7.69355	14.129	3.38e-17
DMR_LG2_13505500	LG2	13505500	13505684	31	0.00534759	0.112211	6.03226	9.77419	7.61e-07
DMR_LG2_13595374	LG2	13595374	13596348	10	0.135135	0	7.4	5.1	0.00539173
DMR_LG2_13849165	LG2	13849165	13850224	55	0.110906	0.0021692	9.83636	8.38182	1.02e-15
DMR_LG2_14056719	LG2	14056719	14057787	27	0.104575	0	11.3333	7.92593	2.36e-08
DMR_LG2_14138261	LG2	14138261	14139230	31	0.103723	0	12.129	5.3871	6.23e-07
DMR_LG2_14139353	LG2	14139353	14140521	58	0.104505	0	9.56897	6.63793	1.67e-14
DMR_LG2_14499463	LG2	14499463	14500430	91	0	0.100559	6.21978	7.86813	1.24e-19
DMR_LG2_14536159	LG2	14536159	14537155	40	0.134276	0.00182482	7.075	13.7	7.97e-18
DMR_LG2_14557116	LG2	14557116	14557293	12	0	0.113043	6.33333	9.58333	0.00189244
DMR_LG2_14572161	LG2	14572161	14573244	89	0.00139082	0.125	8.07865	9.07865	3.62e-28
DMR_LG2_14613269	LG2	14613269	14614256	51	0.104326	0	7.70588	7.39216	4.19e-13
DMR_LG2_14685448	LG2	14685448	14685792	34	0	0.110119	8.23529	9.88235	1.4e-10
DMR_LG2_14925982	LG2	14925982	14926710	79	0.102489	0	8.64557	6.62025	1.26e-18
DMR_LG2_14927565	LG2	14927565	14928122	42	0.104384	0.003003	11.4048	7.92857	3.32e-11
DMR_LG2_14959841	LG2	14959841	14960824	23	0.004329	0.118881	10.0435	6.21739	5.15e-07
DMR_LG2_15022767	LG2	15022767	15023149	45	0.101781	0	8.73333	5.73333	8.88e-10
DMR_LG2_15028369	LG2	15028369	15028561	23	0.119403	0	8.73913	6	3.29e-06
DMR_LG2_15029557	LG2	15029557	15031259	73	0.109116	0.00236407	9.91781	5.79452	1.34e-15
DMR_LG2_15087861	LG2	15087861	15088053	11	0.101449	0	12.5455	9.36364	0.000391511
DMR_LG2_15188995	LG2	15188995	15189390	31	0.118211	0	10.0968	5.16129	1.78e-07
DMR_LG2_15213910	LG2	15213910	15214954	54	0	0.114583	7.94444	12.4444	7.28e-18
DMR_LG2_15289638	LG2	15289638	15290732	216	0.11353	0.0017414	8.93056	10.6343	2.27e-71
DMR_LG2_15326985	LG2	15326985	15327936	70	0.114449	0	9.98571	5.52857	1.25e-16
DMR_LG2_15359090	LG2	15359090	15359316	15	0.116279	0.01	5.73333	6.66667	0.00304493
DMR_LG2_15392322	LG2	15392322	15394411	136	0.110153	0.00201005	7.67647	7.31618	3.03e-32
DMR_LG2_15414191	LG2	15414191	15415064	25	0.133621	0.0242424	9.28	6.6	0.000102218
DMR_LG2_15420182	LG2	15420182	15421249	115	0.00284091	0.118562	6.12174	8.94783	2.81e-26
DMR_LG2_15452971	LG2	15452971	15454148	108	0.106195	0	8.37037	7.28704	8.04e-28
DMR_LG2_15468282	LG2	15468282	15470277	61	0.119427	0.00515464	10.2951	9.54098	5.12e-19
DMR_LG2_15476596	LG2	15476596	15477875	118	0.123077	0.00105708	8.81356	8.01695	1.97e-36
DMR_LG2_15490393	LG2	15490393	15491780	89	0.112409	0.00256082	7.69663	8.77528	3.21e-24
DMR_LG3_3382	LG3	3382	4344	104	0.000910747	0.101718	10.5577	13.9904	1.88e-36
DMR_LG3_6850	LG3	6850	8925	198	0.00205973	0.11988	9.80808	10.1111	1.32e-67
DMR_LG3_23757	LG3	23757	24842	22	0	0.10119	6.18182	7.63636	4.44e-05
DMR_LG3_510418	LG3	510418	511411	37	0.105911	0	10.973	10.2432	1.63e-13
DMR_LG3_1036234	LG3	1036234	1037135	38	0.101928	0	9.55263	7.52632	2.21e-10
DMR_LG3_1301342	LG3	1301342	1302404	46	0	0.10828	7.69565	17.0652	5.13e-15
DMR_LG3_1540544	LG3	1540544	1540731	16	0	0.120219	5.25	11.4375	0.000200574
DMR_LG3_1700043	LG3	1700043	1700668	29	0	0.113043	8.41379	7.93103	3.16e-09
DMR_LG3_1765578	LG3	1765578	1766664	107	0.102283	0	10.2336	9.21495	3.57e-33
DMR_LG3_2123445	LG3	2123445	2124439	65	0.0027933	0.104948	5.50769	10.2615	8.68e-13
DMR_LG3_3094857	LG3	3094857	3095852	16	0.114754	0	7.625	5.9375	0.000339139
DMR_LG3_3366009	LG3	3366009	3366294	20	0.101064	0	9.4	6.6	3.82e-05
DMR_LG3_3643796	LG3	3643796	3644784	41	0	0.105442	8.53659	7.17073	1.12e-11
DMR_LG3_3714329	LG3	3714329	3715048	58	0.105008	0.0030581	10.6724	5.63793	9.35e-12
DMR_LG3_4030491	LG3	4030491	4030901	21	0.117117	0	10.5714	6.33333	3.2e-06
DMR_LG3_5130767	LG3	5130767	5130886	16	0	0.123016	6	15.75	3.32e-05
DMR_LG3_5201864	LG3	5201864	5201996	12	0	0.108108	5.5	9.25	0.00397239
DMR_LG3_6139528	LG3	6139528	6139934	24	0	0.102041	8	6.125	2.36e-06
DMR_LG3_6661821	LG3	6661821	6662590	50	0.105163	0.00291545	10.46	6.86	9.01e-12
DMR_LG3_7279484	LG3	7279484	7280578	154	0.00146092	0.104156	8.88961	12.9675	3.17e-46
DMR_LG3_7346632	LG3	7346632	7347324	20	0.103604	0	11.1	11.45	4.52e-08
DMR_LG3_7385821	LG3	7385821	7387612	113	0.100999	0	7.97345	9.59292	4.47e-33
DMR_LG3_7444820	LG3	7444820	7445792	111	0	0.123322	8.28829	10.7387	5.07e-39
DMR_LG3_7722531	LG3	7722531	7723181	15	0	0.100917	8.33333	7.26667	0.000168819
DMR_LG3_8523212	LG3	8523212	8524190	57	0.10041	0	8.5614	6.87719	1.49e-13
DMR_LG3_9059516	LG3	9059516	9061407	45	0.139726	0.00269542	8.11111	8.24444	1.31e-15
DMR_LG3_9078596	LG3	9078596	9079582	43	0.100244	0	9.51163	6.39535	4.04e-10
DMR_LG3_9993402	LG3	9993402	9993886	90	0.112941	0.00141443	9.44444	7.85556	2.92e-25
DMR_LG3_10162483	LG3	10162483	10164231	98	0.110509	0	9.41837	12.2857	3.71e-39
DMR_LG3_10201683	LG3	10201683	10202674	43	0	0.104839	9.30233	5.76744	6.11e-12
DMR_LG3_10748556	LG3	10748556	10749503	20	0.183432	0	8.45	7.35	1.26e-09
DMR_LG3_10752439	LG3	10752439	10754136	91	0.102632	0	8.35165	6.95604	4.73e-22
DMR_LG3_10776380	LG3	10776380	10777277	19	0	0.103774	6.94737	5.57895	0.000101092
DMR_LG3_10779999	LG3	10779999	10780149	39	0	0.108974	6.07692	8	4.06e-09
DMR_LG3_10954362	LG3	10954362	10955458	198	0.00161377	0.102151	9.38889	11.2727	1.16e-57
DMR_LG3_11067694	LG3	11067694	11067899	13	0.122449	0	7.53846	8.07692	0.000110677
DMR_LG3_11308070	LG3	11308070	11308601	29	0	0.103448	8.55172	8	1.38e-08
DMR_LG3_11801872	LG3	11801872	11802851	64	0.00301659	0.107858	10.3594	10.1406	4.57e-20
DMR_LG3_12177260	LG3	12177260	12178854	95	0.106481	0.00308166	9.09474	6.83158	7.92e-21
DMR_LG3_12206590	LG3	12206590	12207870	79	0.0037594	0.106862	6.73418	11.2532	7.3e-18
DMR_LG3_12517840	LG3	12517840	12518519	54	0.115242	0	9.96296	6.83333	2.41e-15
DMR_LG3_12660313	LG3	12660313	12660961	27	0	0.142349	11.1852	10.4074	4.46e-14
DMR_LG3_12802758	LG3	12802758	12804054	60	0	0.102639	8.11667	5.68333	1.11e-14
DMR_LG3_12806149	LG3	12806149	12807139	36	0.100402	0	6.91667	5.47222	2.88e-07
DMR_LG3_12808555	LG3	12808555	12809552	19	0.124138	0	7.63158	8.21053	1.09e-06
DMR_LG3_12860805	LG3	12860805	12862267	106	0.103734	0.00131926	9.09434	7.15094	3.59e-25
DMR_LG3_12862290	LG3	12862290	12862499	15	0.107143	0	5.6	5.2	0.00325934
DMR_LG3_12867391	LG3	12867391	12868367	24	0.1875	0	6.66667	6.79167	1.55e-10
DMR_LG3_12896951	LG3	12896951	12898039	80	0	0.109162	10.8375	6.4125	1.18e-25
DMR_LG3_12910873	LG3	12910873	12910910	12	0.116279	0	10.75	5	0.00317674
DMR_LG3_13165248	LG3	13165248	13165802	29	0.105991	0	7.48276	12.2414	9.73e-11
DMR_LG3_13191845	LG3	13191845	13193110	144	0.0014892	0.102082	9.32639	10.3403	2.93e-41
DMR_LG3_13217740	LG3	13217740	13219141	139	0.118115	0.0180115	10.8417	9.98561	7.24e-29
DMR_LG3_13219250	LG3	13219250	13219343	17	0.114754	0	10.7647	9.76471	8.08e-07
DMR_LG4_20614	LG4	20614	22710	310	0.00176866	0.10581	9.11935	13.0484	5.42e-94
DMR_LG4_26516	LG4	26516	27711	176	0.000650195	0.105086	8.73864	15.1932	1.68e-56
DMR_LG4_380171	LG4	380171	381015	51	0	0.121662	7.29412	13.2157	7.22e-17
DMR_LG4_618973	LG4	618973	619938	63	0	0.130146	7.52381	11.9524	1.35e-22
DMR_LG4_2400763	LG4	2400763	2400962	37	0.134986	0	9.81081	6.89189	1.36e-12
DMR_LG4_2421061	LG4	2421061	2421248	30	0	0.102679	8.76667	7.46667	9.2e-09
DMR_LG4_2425724	LG4	2425724	2425858	35	0.106707	0.00238663	9.37143	11.9714	2.28e-12
DMR_LG4_3463625	LG4	3463625	3464554	22	0.106122	0	11.1364	9.59091	7.96e-08
DMR_LG4_3661765	LG4	3661765	3662750	102	0.0020141	0.111111	9.73529	8.55882	7.71e-31
DMR_LG4_4218834	LG4	4218834	4219005	11	0.111111	0	8.18182	5.36364	0.00633427
DMR_LG4_4244789	LG4	4244789	4245775	34	0.120944	0	9.97059	8.23529	8.16e-12
DMR_LG4_4822758	LG4	4822758	4823748	59	0.102339	0.0016129	11.5932	10.5085	2.94e-19
DMR_LG4_6001545	LG4	6001545	6002494	136	0.109251	0.00229183	8.34559	9.625	6.74e-39
DMR_LG4_6437562	LG4	6437562	6437718	19	0.139073	0	7.94737	6.63158	2.24e-06
DMR_LG4_7792882	LG4	7792882	7793813	35	0.10452	0	10.1143	8.05714	1.89e-10
DMR_LG4_9219249	LG4	9219249	9219632	15	0.117188	0	8.53333	5	0.00126019
DMR_LG4_9527499	LG4	9527499	9528431	64	0.107744	0	9.28125	6.89062	8.81e-17
DMR_LG4_10090969	LG4	10090969	10092526	36	0.106918	0	8.83333	5.83333	1.76e-08
DMR_LG4_10197637	LG4	10197637	10198468	21	0	0.103226	5.33333	7.38095	0.000130621
DMR_LG4_10555439	LG4	10555439	10557359	124	0.110914	0.00132979	9.08871	6.06452	5.85e-28
DMR_LG4_11152442	LG4	11152442	11153404	27	0.0035461	0.132948	10.4444	6.40741	1.34e-09
DMR_LG4_11160047	LG4	11160047	11161250	66	0.107652	0	11.6818	9.93939	8.61e-24
DMR_LG4_11793795	LG4	11793795	11795282	28	0.177536	0	9.85714	6.57143	2.4e-12
DMR_LG4_12034250	LG4	12034250	12035332	132	0.103161	0	9.10606	8.63636	5.28e-38
DMR_LG4_12059702	LG4	12059702	12061000	187	0	0.106068	8.78075	11.1925	7.06e-59
DMR_LG4_12443631	LG4	12443631	12444593	47	0.104723	0	10.3617	6.87234	1.97e-12
DMR_LG4_12444700	LG4	12444700	12445085	23	0.105042	0	10.3478	8.17391	2.84e-07
DMR_LG4_12455711	LG4	12455711	12456699	143	0.101231	0.000821693	10.2238	8.51049	2.68e-39
DMR_LG4_12457817	LG4	12457817	12458858	15	0.166667	0	6.4	12.5333	1.19e-08
DMR_LG4_12535998	LG4	12535998	12536487	29	0	0.120743	8.82759	11.1379	4.85e-11
DMR_LG4_12555504	LG4	12555504	12555839	17	0	0.123288	6	8.58824	6.61e-05
DMR_LG4_12580204	LG4	12580204	12581187	41	0.103261	0	8.97561	9.78049	2.41e-13
DMR_LG4_12585609	LG4	12585609	12586183	29	0.109091	0	7.58621	11.5517	1.02e-10
DMR_LG4_12614402	LG4	12614402	12615477	101	0.00960615	0.11124	10.3069	8.54455	8.45e-24
DMR_LG4_12635688	LG4	12635688	12636681	44	0	0.129545	5.59091	10	3.05e-12
DMR_LG4_12684174	LG4	12684174	12685062	21	0.103627	0	9.19048	5.04762	0.000142011
DMR_LG5_1311217	LG5	1311217	1311518	19	0.124324	0	9.73684	7.68421	8.94e-07
DMR_LG5_1714043	LG5	1714043	1714724	65	0	0.102662	8.09231	12.1385	2.46e-19
DMR_LG5_2167872	LG5	2167872	2168728	47	0.110193	0	7.7234	6.78723	4.66e-12
DMR_LG5_2707184	LG5	2707184	2707480	46	0.121076	0.00208768	9.69565	10.413	8e-17
DMR_LG5_4476421	LG5	4476421	4477260	26	0.117241	0	11.1538	5.61538	5.88e-07
DMR_LG5_4906102	LG5	4906102	4907042	65	0.103734	0	7.41538	6.49231	6.67e-15
DMR_LG5_5004102	LG5	5004102	5005136	22	0	0.116618	5.13636	15.5909	9.71e-06
DMR_LG5_5631009	LG5	5631009	5632243	183	0.103448	0.000511771	10.6175	10.6776	8.07e-62
DMR_LG5_5718982	LG5	5718982	5720180	71	0.104651	0.00167224	9.69014	8.42254	3.04e-19
DMR_LG5_5746565	LG5	5746565	5747360	81	0.00135318	0.102591	9.12346	11.9136	2.33e-24
DMR_LG5_6036716	LG5	6036716	6037684	49	0.113757	0	7.71429	6.36735	2.34e-12
DMR_LG5_6046263	LG5	6046263	6047259	54	0.104712	0.00146199	7.07407	12.6667	1.04e-17
DMR_LG5_6179992	LG5	6179992	6180913	36	0	0.134715	8.91667	5.36111	2.84e-12
DMR_LG5_6799190	LG5	6799190	6800189	74	0	0.100228	6.81081	11.8649	1.09e-18
DMR_LG5_6801696	LG5	6801696	6802525	21	0.00934579	0.150327	5.09524	7.28571	3.94e-05
DMR_LG5_7017991	LG5	7017991	7018177	53	0.108793	0	12.6604	12.3585	3.79e-23
DMR_LG5_7209613	LG5	7209613	7210971	55	0.106888	0	7.65455	7.74545	6.24e-15
DMR_LG5_7241710	LG5	7241710	7242802	139	0.000891266	0.106014	8.07194	7.05755	9.94e-35
DMR_LG5_7245005	LG5	7245005	7246194	146	0.000669792	0.118594	10.226	9.35616	4.93e-53
DMR_LG5_7430605	LG5	7430605	7431250	26	0	0.108614	6.07692	10.2692	1.02e-06
DMR_LG5_7545680	LG5	7545680	7546639	66	0.118123	0	9.36364	8.43939	5.13e-22
DMR_LG5_7670698	LG5	7670698	7671626	137	0	0.103698	9.06569	9.08029	8.89e-41
DMR_LG5_8605322	LG5	8605322	8606699	82	0.181818	0	9.2561	10	1.02e-47
DMR_LG5_8606168	LG5	8606168	8607503	96	0.181443	0	10.1042	9.65625	1.08e-55
DMR_LG5_8680945	LG5	8680945	8681942	150	0.00277971	0.106894	9.59333	8.60667	4.52e-41
DMR_LG5_8915520	LG5	8915520	8915788	14	0.104938	0	11.5714	5.35714	0.00190021
DMR_LG5_8936750	LG5	8936750	8937288	58	0.00165289	0.103832	10.431	13.9483	2.57e-20
DMR_LG5_9285289	LG5	9285289	9286774	109	0.103846	0	9.54128	10.7982	1.4e-37
DMR_LG5_9810919	LG5	9810919	9811880	89	0.10338	0.00156006	11.3034	7.20225	4.45e-22
DMR_LG5_9868884	LG5	9868884	9869876	223	0.10298	0.00108147	8.57848	12.4395	1.26e-74
DMR_LG5_9903405	LG5	9903405	9904759	158	0.00359497	0.109677	10.5633	8.82911	3.2e-46
DMR_LG5_9905005	LG5	9905005	9905235	16	0	0.107023	6.8125	18.6875	3.96e-05
DMR_LG5_9924616	LG5	9924616	9925889	28	0	0.155844	7.75	8.25	1.14e-11
DMR_LG5_9990344	LG5	9990344	9991326	152	0.00444444	0.11257	10.3618	10.5197	2.18e-46
DMR_LG5_10267321	LG5	10267321	10267591	34	0.116279	0	7.58824	5.94118	1.85e-08
DMR_LG5_10329412	LG5	10329412	10329947	63	0.0100503	0.115942	6.31746	9.85714	3.76e-12
DMR_LG5_10931280	LG5	10931280	10932278	49	0	0.112069	8.28571	7.10204	2.39e-14
DMR_LG5_11206945	LG5	11206945	11207941	19	0.136905	0	8.84211	5.31579	1.59e-05
DMR_LG5_11437431	LG5	11437431	11438338	60	0.110924	0.00522876	9.91667	12.75	2.76e-20
DMR_LG5_11664137	LG5	11664137	11664690	68	0.104452	0.00350263	8.58824	8.39706	1.14e-16
DMR_LG5_11698476	LG5	11698476	11699453	80	0	0.101449	10.175	12.075	1.11e-27
DMR_LG5_11749570	LG5	11749570	11750543	129	0.000643501	0.103788	12.0465	10.2326	7.19e-47
DMR_LG5_11753358	LG5	11753358	11754340	63	0.0248566	0.137432	8.30159	8.77778	4.57e-12
DMR_LG5_12302728	LG5	12302728	12302822	14	0.110236	0	9.07143	5	0.00249136
DMR_LG5_12790341	LG5	12790341	12790829	12	0.015625	0.117647	5.33333	5.66667	0.0335383
DMR_LG5_12878578	LG5	12878578	12880216	236	0.00130039	0.133206	6.51695	8.84322	5.5e-67
DMR_LG5_12936563	LG5	12936563	12937311	26	0.107527	0	7.15385	7.15385	1.11e-06
DMR_LG5_13127475	LG5	13127475	13128332	33	0.00384615	0.147268	7.87879	12.7576	8.52e-13
DMR_LG5_13253759	LG5	13253759	13255032	31	0.127796	0	10.0968	6.48387	1.54e-09
DMR_LG5_13276477	LG5	13276477	13277048	41	0.107143	0	8.19512	6	1.32e-09
DMR_LG5_13291373	LG5	13291373	13291830	69	0.00182149	0.102679	7.95652	9.73913	1.07e-17
DMR_LG5_13391183	LG5	13391183	13392280	23	0.127572	0	10.5652	5.13043	3.27e-06
DMR_LG5_13415268	LG5	13415268	13416336	49	0.00314465	0.111349	6.4898	9.53061	2.03e-11
DMR_LG5_13682499	LG5	13682499	13683687	79	0.105566	0.00332226	6.59494	7.62025	4.7e-17
DMR_LG5_13708760	LG5	13708760	13709795	194	0.108634	0.000877578	10.866	11.7474	1.15e-72
DMR_LG5_13712510	LG5	13712510	13713694	327	0.0021978	0.103886	8.34862	7.94801	5.11e-78
DMR_LG5_13790680	LG5	13790680	13791721	53	0	0.100629	7.5283	12	8.91e-15
DMR_LG5_13868840	LG5	13868840	13869652	145	0	0.102219	6.57931	8.70345	1.98e-33
DMR_LG5_13895688	LG5	13895688	13896186	45	0.114082	0	12.4667	6.66667	5.4e-13
DMR_LG5_13943980	LG5	13943980	13944932	58	0.102832	0	11.569	8.7931	2.71e-18
DMR_LG5_14091163	LG5	14091163	14091763	50	0.103604	0.0028169	8.88	7.1	1.75e-11
DMR_LG5_14115207	LG5	14115207	14116196	38	0.105556	0.0049505	9.47368	10.6316	3.56e-11
DMR_LG5_14127641	LG5	14127641	14128196	42	0	0.118694	10.5952	8.02381	5.9e-16
DMR_LG5_14147298	LG5	14147298	14148030	80	0	0.106264	9.5125	11.175	6.59e-27
DMR_LG5_14158300	LG5	14158300	14159490	26	0.108209	0.00588235	10.3077	6.53846	6.87e-06
DMR_LG5_14293495	LG5	14293495	14294668	156	0.10513	0.00210084	10.1218	9.15385	5.07e-44
DMR_LG6_1299606	LG6	1299606	1300324	60	0.106132	0.00248756	7.06667	6.7	7.31e-13
DMR_LG6_1342937	LG6	1342937	1343933	157	0	0.100234	8.40764	10.8662	8.57e-45
DMR_LG6_1957656	LG6	1957656	1958649	37	0.111538	0.00289017	7.02703	9.35135	1.58e-10
DMR_LG6_1969428	LG6	1969428	1970413	47	0.10158	0	9.42553	7.40426	2.4e-12
DMR_LG6_3053944	LG6	3053944	3054549	58	0.102819	0.00195312	10.3966	8.82759	3.03e-16
DMR_LG6_3060959	LG6	3060959	3061800	17	0.110132	0	13.3529	6	7.41e-05
DMR_LG6_4840838	LG6	4840838	4841817	105	0.00108814	0.102628	8.75238	7.60952	2.47e-27
DMR_LG6_6004914	LG6	6004914	6006099	90	0.101631	0.0015625	8.85556	7.11111	1.28e-20
DMR_LG6_6048231	LG6	6048231	6048568	22	0.121622	0	6.72727	7.86364	4.91e-07
DMR_LG6_6090648	LG6	6090648	6091081	55	0.00214592	0.139089	8.47273	7.58182	4.52e-19
DMR_LG6_6128948	LG6	6128948	6129901	96	0.105727	0.000819672	9.45833	12.7083	8.75e-36
DMR_LG6_6263149	LG6	6263149	6264147	126	0.000804505	0.110706	9.86508	10.8968	3.32e-43
DMR_LG6_6352571	LG6	6352571	6353851	143	0.10338	0	7.03497	12.1888	1.14e-47
DMR_LG6_6427567	LG6	6427567	6429262	78	0.0013089	0.118534	9.79487	11.8974	6.53e-29
DMR_LG6_6438609	LG6	6438609	6439601	276	0.00110213	0.101271	9.86232	9.12319	2.83e-79
DMR_LG6_6770767	LG6	6770767	6771131	26	0.122172	0	8.5	5.07692	3.15e-06
DMR_LG6_6773064	LG6	6773064	6774033	37	0.1	0	8.64865	5.75676	5.63e-08
DMR_LG6_6803977	LG6	6803977	6804744	33	0	0.102837	6	8.54545	1.4e-07
DMR_LG6_6962943	LG6	6962943	6963061	10	0.136842	0	9.5	6.3	0.00175854
DMR_LG6_6972552	LG6	6972552	6973548	85	0.105882	0	9	5.94118	2.81e-19
DMR_LG6_7604555	LG6	7604555	7606363	74	0.115774	0.0033841	9.33784	7.98649	5.19e-20
DMR_LG6_8850072	LG6	8850072	8851144	75	0.107673	0.00170358	10.7733	7.82667	1.91e-20
DMR_LG6_8888832	LG6	8888832	8889876	53	0	0.101998	7.26415	17.9434	1.59e-15
DMR_LG6_9301903	LG6	9301903	9302890	63	0.109223	0	6.53968	7.90476	8.14e-17
DMR_LG6_14236873	LG6	14236873	14237868	23	0.121951	0	8.91304	5.52174	4.69e-06
DMR_LG6_15462064	LG6	15462064	15463030	97	0.104082	0	10.1031	8.01031	1.35e-27
DMR_LG6_15822405	LG6	15822405	15823374	16	0.104478	0	8.375	5	0.00127392
DMR_LG6_15862566	LG6	15862566	15863091	37	0.00429184	0.119048	6.2973	10.2162	4.12e-09
DMR_LG6_15964927	LG6	15964927	15965882	107	0.108775	0	10.2243	13.0561	6.68e-45
DMR_LG6_15994494	LG6	15994494	15996020	100	0.00104712	0.119857	9.55	11.18	1.63e-36
DMR_LG6_16096529	LG6	16096529	16097514	73	0.106195	0.00389105	10.8356	10.5616	2.61e-22
DMR_LG6_16273550	LG6	16273550	16274344	13	0.105263	0	10.2308	5.30769	0.00281977
DMR_LG6_16442797	LG6	16442797	16443789	100	0	0.110599	5.66	8.68	2.14e-22
DMR_LG6_16584566	LG6	16584566	16584817	23	0.104418	0	10.8261	8.17391	3.28e-07
DMR_LG6_16608425	LG6	16608425	16609421	43	0.13089	0.00420168	8.88372	5.53488	3.72e-10
DMR_LG6_16622635	LG6	16622635	16623620	87	0	0.10064	9.78161	12.5632	2.7e-29
DMR_LG6_16623825	LG6	16623825	16623923	15	0	0.110577	11.6	13.8667	6.66e-07
DMR_LG6_16848019	LG6	16848019	16848945	13	0.126866	0.0153846	10.3077	5	0.00803968
DMR_LG6_16849161	LG6	16849161	16849416	38	0.147541	0	8.02632	12.7895	2.79e-20
DMR_LG6_17126123	LG6	17126123	17126617	45	0	0.109541	5.42222	12.5778	1.11e-10
DMR_LG6_17545860	LG6	17545860	17546011	15	0.1	0	5.33333	9.53333	0.000216993
DMR_LG6_17648421	LG6	17648421	17649390	106	0.00239425	0.10355	11.8208	9.56604	3.62e-34
DMR_LG6_18341334	LG6	18341334	18342409	28	0.116279	0	9.21429	7.64286	6.63e-09
DMR_LG6_18346560	LG6	18346560	18347730	58	0.122	0.00205761	8.62069	8.37931	5.76e-18
DMR_LG7_19121	LG7	19121	20720	154	0.105809	0.00225734	9.38961	8.62987	7.37e-41
DMR_LG7_51160	LG7	51160	52538	149	0.000739098	0.104191	9.08054	17.4564	5.63e-50
DMR_LG7_55668	LG7	55668	56621	70	0	0.106832	6.25714	11.5	1.84e-17
DMR_LG7_148642	LG7	148642	150023	114	0.00285442	0.134703	9.2193	7.68421	2.29e-38
DMR_LG7_576145	LG7	576145	577066	79	0.1019	0.00123457	7.32911	10.2532	2.29e-22
DMR_LG7_1737783	LG7	1737783	1738573	10	0	0.130435	6.1	6.9	0.00336172
DMR_LG7_3456879	LG7	3456879	3457864	32	0.106061	0.00534759	12.375	5.84375	8.03e-07
DMR_LG7_3472506	LG7	3472506	3473379	44	0	0.12297	7.86364	9.79545	7.61e-15
DMR_LG7_3734492	LG7	3734492	3735661	62	0	0.119048	7.32258	10.1613	3.57e-19
DMR_LG7_4272325	LG7	4272325	4273278	174	0.103214	0.00269107	9.29885	10.6782	1.88e-50
DMR_LG7_4308184	LG7	4308184	4309451	150	0.000805153	0.113095	8.28	10.08	2.9e-45
DMR_LG7_5494507	LG7	5494507	5495701	37	0.0159236	0.118321	8.48649	7.08108	3.09e-07
DMR_LG7_7506723	LG7	7506723	7507739	89	0	0.109938	12.7191	12.7753	1.32e-39
DMR_LG7_7537611	LG7	7537611	7539093	174	0.100917	0	8.14368	9.75862	1.98e-51
DMR_LG7_7575320	LG7	7575320	7576497	162	0.000619195	0.106516	9.96914	9.85185	1.94e-52
DMR_LG7_7668855	LG7	7668855	7669298	34	0.00446429	0.10582	6.58824	5.55882	1.13e-06
DMR_LG7_7777661	LG7	7777661	7778247	14	0.101852	0	7.71429	8.07143	0.00028872
DMR_LG7_7799341	LG7	7799341	7799977	50	0	0.1121	7.98	11.24	5.11e-16
DMR_LG7_9097957	LG7	9097957	9098816	44	0	0.108504	6.72727	7.75	4.14e-11
DMR_LG7_9354621	LG7	9354621	9354786	28	0.110169	0	8.42857	7.39286	7.57e-08
DMR_LG7_9355636	LG7	9355636	9356009	10	0.109756	0	8.2	5.5	0.011145
DMR_LG7_10489988	LG7	10489988	10490090	14	0.111111	0	5.78571	5.14286	0.00347337
DMR_LG7_10949083	LG7	10949083	10949489	10	0.129032	0	9.3	5	0.00830916
DMR_LG7_10960007	LG7	10960007	10960817	17	0.131148	0	7.17647	5.11765	0.000240167
DMR_LG7_11035364	LG7	11035364	11036300	21	0	0.113208	7.2381	7.57143	4.93e-06
DMR_LG7_11040842	LG7	11040842	11041828	63	0	0.100503	6.80952	9.47619	3.38e-15
DMR_LG7_11198924	LG7	11198924	11200202	115	0.102005	0.00172712	9.97391	10.0696	3.14e-34
DMR_LG7_11325446	LG7	11325446	11325638	13	0.126437	0	6.69231	6.07692	0.000786485
DMR_LG7_11407977	LG7	11407977	11409146	111	0.126384	0.000874891	9.76577	10.2973	9.93e-44
DMR_LG7_11439132	LG7	11439132	11439168	12	0	0.112069	5.25	9.66667	0.0046138
DMR_LG7_11442800	LG7	11442800	11443858	25	0	0.106667	7.12	9	5.18e-07
DMR_LG7_11444134	LG7	11444134	11444967	44	0	0.104317	8	12.6364	1.48e-13
DMR_LG7_12548236	LG7	12548236	12549042	90	0.00101937	0.10647	10.9	13.5667	1.6e-33
DMR_LG7_12763223	LG7	12763223	12764570	92	0.102394	0	8.17391	6.97826	4.98e-22
DMR_LG7_12794910	LG7	12794910	12795898	62	0.117216	0.00764526	8.80645	10.5484	1.9e-17
DMR_LG7_12845499	LG7	12845499	12846493	150	0	0.108994	9.9	8.74667	1.26e-49
DMR_LG8_270395	LG8	270395	271560	51	0.112088	0	8.92157	6.70588	1.35e-13
DMR_LG8_1269819	LG8	1269819	1271109	59	0.103053	0	8.88136	6.20339	1.84e-13
DMR_LG8_1290796	LG8	1290796	1291462	17	0.00990099	0.134752	5.94118	8.29412	0.000240977
DMR_LG8_1742040	LG8	1742040	1743130	127	0.00214439	0.106164	11.0157	11.4961	8.02e-43
DMR_LG8_1743884	LG8	1743884	1743939	12	0.0131579	0.165138	6.33333	9.08333	0.000424781
DMR_LG8_1857742	LG8	1857742	1858652	132	0.00690714	0.109375	9.87121	11.6364	1.75e-35
DMR_LG8_1876941	LG8	1876941	1877932	39	0.107056	0.00371747	10.5385	6.89744	3.47e-09
DMR_LG8_1947826	LG8	1947826	1947963	16	0.120879	0.0125	11.375	5	0.00340796
DMR_LG8_2358555	LG8	2358555	2359740	131	0.0201729	0.132075	10.5954	8.0916	2.41e-28
DMR_LG8_2370499	LG8	2370499	2371745	75	0.00252844	0.1125	10.5467	8.53333	6.23e-24
DMR_LG8_2476251	LG8	2476251	2476684	11	0.119565	0	8.36364	20	9.4e-07
DMR_LG8_2568024	LG8	2568024	2569213	157	0.00127877	0.101954	9.96178	10.4331	2.38e-47
DMR_LG8_2796828	LG8	2796828	2797825	145	0.114471	0.00731261	9.57931	7.54483	5.05e-32
DMR_LG8_2829537	LG8	2829537	2830446	154	0	0.101351	8.00649	10.5714	1.8e-42
DMR_LG8_2940857	LG8	2940857	2941633	75	0.00149254	0.101759	8.93333	10.6133	2.79e-21
DMR_LG8_3608379	LG8	3608379	3609350	124	0.0114943	0.117895	11.9274	11.4919	9.7e-36
DMR_LG8_3984104	LG8	3984104	3985302	72	0.00367647	0.113069	7.55556	9.45833	2.37e-18
DMR_LG8_3990308	LG8	3990308	3991290	99	0.107856	0.00345622	7.58586	8.76768	1.45e-24
DMR_LG8_5998168	LG8	5998168	5999162	46	0.103641	0	7.76087	6.80435	3.91e-11
DMR_LG8_6320772	LG8	6320772	6321735	91	0.101562	0	9.84615	7.95604	5.95e-25
DMR_LG8_6466465	LG8	6466465	6467369	66	0.00115741	0.107865	13.0909	6.74242	1.88e-22
DMR_LG8_6467928	LG8	6467928	6469124	104	0	0.101207	8.51923	10.3558	3.11e-30
DMR_LG8_6517766	LG8	6517766	6518759	101	0.111111	0.00673653	8.10891	13.2277	8.81e-30
DMR_LG8_6576530	LG8	6576530	6577519	95	0.103081	0.00110254	8.88421	9.54737	1.15e-27
DMR_LG8_6614348	LG8	6614348	6615121	94	0.00236127	0.10274	9.01064	9.31915	4.06e-25
DMR_LG8_6656451	LG8	6656451	6657434	72	0.0341753	0.135508	9.34722	11.0694	1.68e-12
DMR_LG8_6683981	LG8	6683981	6685045	68	0.131092	0.00107759	8.75	13.6471	2.8e-32
DMR_LG8_6711361	LG8	6711361	6712339	71	0.00185185	0.106613	7.60563	10.4366	1.35e-18
DMR_LG8_6713950	LG8	6713950	6715039	233	0	0.105242	8.09013	10.4807	4.1e-67
DMR_LG8_7039594	LG8	7039594	7039643	15	0.115152	0.0121951	11	5.46667	0.00499195
DMR_LG8_7055714	LG8	7055714	7056453	65	0.00119761	0.107143	12.8462	6.89231	6.97e-22
DMR_LG8_7469094	LG8	7469094	7470440	131	0	0.104032	9.19847	9.46565	2.94e-40
DMR_LG8_7506248	LG8	7506248	7507228	165	0.106084	0.0049505	7.7697	9.79394	5.34e-40
DMR_LG8_7540253	LG8	7540253	7541343	172	0.00250627	0.102816	6.9593	13.0058	2.63e-40
DMR_LG8_8306347	LG8	8306347	8307278	111	0.00788288	0.109677	8	9.77477	4.79e-24
DMR_LG8_8420022	LG8	8420022	8421097	60	0.00536193	0.109531	6.21667	11.7167	8.73e-13
DMR_LG8_8446812	LG8	8446812	8447877	105	0.104208	0	9.50476	13.3524	8.62e-42
DMR_LG8_8872718	LG8	8872718	8874299	173	0.10616	0.001716	8.82081	13.474	1.24e-61
DMR_LG8_8897018	LG8	8897018	8897908	47	0	0.107914	6.80851	8.87234	2.87e-12
DMR_LG8_9719268	LG8	9719268	9720169	27	0	0.146245	7.18519	9.37037	3.56e-10
DMR_LG8_9749525	LG8	9749525	9750927	53	0.107143	0	8.45283	7.39623	2.43e-14
DMR_LG8_9777648	LG8	9777648	9778736	70	0.105346	0.00182815	9.08571	7.81429	9.35e-18
DMR_LG8_9798568	LG8	9798568	9799553	54	0	0.100752	5.83333	12.3148	2.79e-12
DMR_LG8_9812817	LG8	9812817	9812906	14	0	0.142857	5	8.5	0.000329772
DMR_LG8_10145135	LG8	10145135	10145625	55	0.0030581	0.104377	5.94545	10.8	2.15e-11
DMR_LG8_10549516	LG8	10549516	10549870	51	0	0.110909	8.15686	10.7843	4.34e-16
DMR_LG8_11533083	LG8	11533083	11534194	44	0.11691	0	10.8864	7.04545	3.34e-13
DMR_LG8_11535418	LG8	11535418	11536385	77	0.106845	0.0022779	7.77922	5.7013	3.95e-15
DMR_LG8_11539000	LG8	11539000	11539997	41	0.125	0	7.60976	8.7561	2.77e-14
DMR_LG8_11581298	LG8	11581298	11581755	34	0	0.106464	5.82353	7.73529	9.32e-08
DMR_LG8_11582716	LG8	11582716	11582992	15	0	0.108108	7.66667	7.4	0.00014321
DMR_LG8_11694801	LG8	11694801	11695865	30	0.106897	0.00364964	9.66667	9.13333	9.6e-09
DMR_LG8_12613037	LG8	12613037	12613307	31	0.111446	0	10.7097	7.09677	4.81e-09
DMR_LG8_12734533	LG8	12734533	12735147	39	0.107239	0	9.5641	6.23077	9.18e-10
DMR_LG8_13098801	LG8	13098801	13099474	50	0.00571429	0.106422	7	10.9	5.52e-11
DMR_LG8_13160623	LG8	13160623	13161337	52	0.00218341	0.103203	8.80769	5.40385	5.11e-12
DMR_LG8_13192221	LG8	13192221	13192674	58	0.101664	0	9.32759	14.3276	1.03e-23
DMR_LG8_13245087	LG8	13245087	13245761	92	0.00172117	0.103666	12.6304	8.59783	6.42e-31
DMR_LG8_13246184	LG8	13246184	13246982	122	0.00174672	0.123491	9.38525	8.82787	6.89e-41
DMR_LG8_13252391	LG8	13252391	13253970	60	0	0.101983	7.5	11.7667	1.04e-16
DMR_LG8_13254285	LG8	13254285	13254929	61	0.00226244	0.105556	7.2459	11.8033	1.49e-15
DMR_LG8_13353984	LG8	13353984	13356094	95	0.136511	0.00229095	9.71579	9.18947	1.01e-35
DMR_LG8_13460111	LG8	13460111	13460392	12	0.140845	0	11.8333	10.25	2.04e-06
DMR_LG9_55183	LG9	55183	55749	53	0.00193798	0.114731	9.73585	13.3208	3.17e-19
DMR_LG9_77496	LG9	77496	78477	90	0.114002	0	8.96667	9.85556	1.33e-31
DMR_LG9_262550	LG9	262550	263526	164	0.103919	0.000584112	10.2683	10.439	4.16e-54
DMR_LG9_282735	LG9	282735	283732	180	0.10318	0.00156128	7.86111	14.2333	7.81e-62
DMR_LG9_372822	LG9	372822	374304	210	0.00158562	0.121744	9.00952	8.95714	1.18e-67
DMR_LG9_2109172	LG9	2109172	2109311	10	0.0144928	0.121212	6.9	6.6	0.0156773
DMR_LG9_2323837	LG9	2323837	2324828	58	0.101871	0	8.2931	7.48276	7.93e-15
DMR_LG9_4472790	LG9	4472790	4473786	128	0.000881834	0.10415	8.85938	9.60156	1.14e-36
DMR_LG9_4626131	LG9	4626131	4626938	43	0.101961	0	11.8605	8.02326	8.57e-13
DMR_LG9_4627257	LG9	4627257	4627368	14	0.156716	0	9.57143	5.35714	5.93e-05
DMR_LG9_5071279	LG9	5071279	5072475	204	0.106548	0.000807103	8.23529	12.1471	5.88e-70
DMR_LG9_5098829	LG9	5098829	5099354	48	0	0.101449	6.95833	10.0625	2.54e-12
DMR_LG9_5201561	LG9	5201561	5202539	107	0.0142631	0.115343	11.7944	8.58879	2.11e-24
DMR_LG9_5993550	LG9	5993550	5994937	222	0.104225	0.00198807	7.9955	9.06306	3.1e-57
DMR_LG9_6017961	LG9	6017961	6018926	67	0	0.100079	11.2239	18.9403	3.71e-27
DMR_LG9_6164667	LG9	6164667	6165760	35	0.13467	0	9.97143	5.4	6.43e-10
DMR_LG9_6165873	LG9	6165873	6166362	61	0.109562	0.00186916	8.22951	8.77049	4.73e-17
DMR_LG9_6410418	LG9	6410418	6411392	146	0.104237	0.00279174	8.08219	12.2671	2.23e-44
DMR_LG9_6422718	LG9	6422718	6423704	91	0.107244	0.000809717	11.6813	13.5714	1.43e-38
DMR_LG9_6442118	LG9	6442118	6443470	114	0.00452489	0.110407	7.75439	9.69298	2.03e-27
DMR_LG9_6445116	LG9	6445116	6446111	124	0.00209424	0.118164	7.70161	8.25806	1.58e-33
DMR_LG9_7046308	LG9	7046308	7047357	28	0.0046083	0.11437	7.75	12.1786	3.79e-08
DMR_LG9_9260707	LG9	9260707	9260991	28	0.104046	0	12.3571	6.03571	4.12e-07
DMR_LG9_9265046	LG9	9265046	9265219	15	0.123967	0	8.06667	13.8	1.79e-07
DMR_LG9_9268889	LG9	9268889	9269528	79	0.104626	0	11.4937	6.64557	2.81e-20
DMR_LG9_9348639	LG9	9348639	9349619	78	0.00377358	0.10852	10.1923	14.2949	1.04e-25
DMR_LG9_9362292	LG9	9362292	9362763	27	0	0.100386	6.37037	9.59259	1.23e-06
DMR_LG9_9717802	LG9	9717802	9718321	19	0	0.134615	8.42105	5.47368	1.23e-06
DMR_LG9_9825228	LG9	9825228	9826180	122	0.104846	0.000998004	9.30328	8.21311	9.66e-33
DMR_LG9_10036491	LG9	10036491	10037484	87	0.103918	0.00129032	6.74713	8.90805	2.91e-22
DMR_LG9_10116456	LG9	10116456	10117752	104	0.109489	0.000934579	6.58654	10.2885	8.2e-31
DMR_LG9_10165742	LG9	10165742	10165943	21	0.102273	0	8.38095	6.38095	2.92e-05
DMR_LG9_10200974	LG9	10200974	10201186	11	0.0166667	0.136691	10.9091	12.6364	0.000361302
DMR_LG9_10339193	LG9	10339193	10340178	156	0.111827	0	10.9487	9.26282	1.39e-53
DMR_LG9_10534435	LG9	10534435	10535368	108	0.00097371	0.101154	9.50926	10.4352	2.94e-32
DMR_LG9_10556934	LG9	10556934	10557927	59	0	0.119363	10.8644	6.38983	6.72e-21
DMR_LG9_10646707	LG9	10646707	10647682	24	0.124567	0.0078125	12.0417	5.33333	1.9e-05
DMR_LG9_10654776	LG9	10654776	10656839	122	0.106654	0.00114679	8.37705	7.14754	4.16e-29
DMR_LG9_10671248	LG9	10671248	10672234	101	0.103349	0.0030349	10.3465	13.0495	1.55e-34
