# Supplementary material for: Genome-wide DNA methylation changes associated with olfactory learning and memory in Apis mellifera
Source: Sci Rep. 2017 Dec 5;7:17017. doi: 10.1038/s41598-017-17046-1 (PMC5717273; doi:10.1038/s41598-017-17046-1)
Supplement: Supplementary file 3 — Table S3 [file 41598_2017_17046_MOESM3_ESM.xls]

## Sheet: DMGs
DMR id	chrom	DMR start	DMR end		methyLevel ratio	methyLevel difference	pvalue	Stat	Gene id	Description	Regions
DMR_LG5_6046263	LG5	6046263	6047259	996	71.623	0.10325	1.04e-17	Hyper	XM_001122518.2	laminin subunit alpha-1-like	utr3
DMR_LG5_6046263	LG5	6046263	6047259	996	71.623	0.10325	1.04e-17	Hyper	XM_625124.3	hypothetical protein LOC552749	utr3
DMR_LG5_6046263	LG5	6046263	6047259	996	71.623	0.10325	1.04e-17	Hyper	XM_394545.4	dnaJ protein homolog 1-like, transcript variant 1	exon,intron,utr3
DMR_LG5_6046263	LG5	6046263	6047259	996	71.623	0.10325	1.04e-17	Hyper	XM_394454.2	metabotropic GABA-B receptor subtype 3, transcript variant 1	utr3
DMR_LG1_1342204	LG1	1342204	1342879	675	-	0.104651	3.89e-08	Hyper	XM_392111.4	probable medium-chain specific acyl-CoA dehydrogenase, mitochondrial-like	exon,intron
DMR_LG2_10973435	LG2	10973435	10974419	984	19.5185	0.119474	1.65e-06	Hyper	XM_003251154.1	hypothetical LOC410865	promoter
DMR_LG2_10973435	LG2	10973435	10974419	984	19.5185	0.119474	1.65e-06	Hyper	XM_394340.4	nucleoporin 50kDa	exon,intron,utr3
DMR_LG7_4272325	LG7	4272325	4273278	953	38.3543	0.100523	1.88e-50	Hyper	XM_623443.3	tetratricopeptide repeat protein 1-like	exon,intron,utr3
DMR_LG7_4272325	LG7	4272325	4273278	953	38.3543	0.100523	1.88e-50	Hyper	XM_003249711.1	probable sodium/potassium/calcium exchanger CG1090-like	promoter
DMR_LG3_7385821	LG3	7385821	7387612	1791	-	0.100999	4.47e-33	Hyper	XM_623729.3	splicing factor 3B subunit 1-like, transcript variant 1	exon,intron
DMR_LG12_1574105	LG12	1574105	1574729	624	-	0.105882	2.48e-11	Hyper	XM_001120603.2	seryl-tRNA synthetase	promoter
DMR_LG12_1574105	LG12	1574105	1574729	624	-	0.105882	2.48e-11	Hyper	XM_003249214.1	coproporphyrinogen-III oxidase-like	exon
DMR_LG8_270395	LG8	270395	271560	1165	-	0.112088	1.35e-13	Hyper	XM_395374.4	bifunctional protein NCOAT-like	exon,intron
DMR_LG11_14612742	LG11	14612742	14613724	982	70.0475	0.101541	3.26e-79	Hyper	XM_393078.4	6-phosphofructo-2-kinase	exon,intron
DMR_LG11_14612742	LG11	14612742	14613724	982	70.0475	0.101541	3.26e-79	Hyper	XM_001122535.2	hypothetical protein LOC726814	intron
DMR_LG9_10339193	LG9	10339193	10340178	985	-	0.111827	1.39e-53	Hyper	XM_625018.3	hypothetical protein LOC552643	exon,intron,utr5
DMR_LG9_10339193	LG9	10339193	10340178	985	-	0.111827	1.39e-53	Hyper	XM_001122104.2	ufm1-specific protease 1-like	promoter
DMR_LG1_8922906	LG1	8922906	8922985	79	-	0.120301	0.000676288	Hyper	XM_396869.4	phosphotidylinositol 3 kinase 68D ortholog	exon,intron
DMR_LG2_14536159	LG2	14536159	14537155	996	73.583	0.132451	7.97e-18	Hyper	XM_395638.4	plenty of SH3s, transcript variant 2	exon,intron
DMR_LG1_21055911	LG1	21055911	21056726	815	-	0.114695	1.5e-08	Hyper	XM_624520.3	beta 1,4-N-acetylgalactosaminyltransferase B, transcript variant 2	exon,intron,utr3
DMR_LG1_22561578	LG1	22561578	22562253	675	10.4	0.167857	9.78e-06	Hyper	XM_623115.3	3-hydroxy-3-methylglutaryl-coenzyme A reductase	exon
DMR_LG1_24351508	LG1	24351508	24352446	938	-	0.100529	1.49e-23	Hyper	XM_392971.4	bifunctional 3'-phosphoadenosine 5'-phosphosulfate synthase-like	utr3
DMR_LG1_24351508	LG1	24351508	24352446	938	-	0.100529	1.49e-23	Hyper	XM_395724.4	protein Hook homolog 3-like, transcript variant 1	exon,utr3
DMR_LG8_11533083	LG8	11533083	11534194	1111	-	0.11691	3.34e-13	Hyper	XM_624141.2	phosphorylated CTD-interacting factor 1-like	exon,utr3
DMR_LG8_6320772	LG8	6320772	6321735	963	-	0.101562	5.95e-25	Hyper	XM_396554.3	cysteine and histidine-rich protein 1 homolog	intron
DMR_LG12_11712355	LG12	11712355	11712832	477	17.4355	0.116564	1.87e-05	Hyper	XM_391937.3	protein trachealess-like, transcript variant 1	exon,utr3
DMR_LG12_11712355	LG12	11712355	11712832	477	17.4355	0.116564	1.87e-05	Hyper	XM_624299.3	cellular repressor of E1A-stimulated genes	promoter
DMR_LG15_6178438	LG15	6178438	6178609	171	-	0.120968	5.8e-07	Hyper	XM_003250267.1	protein kinase at 92B ortholog	exon,intron
DMR_LG14_4474036	LG14	4474036	4475030	994	131.448	0.100268	1.37e-38	Hyper	XM_392847.4	hypothetical protein LOC409331	promoter
DMR_LG14_4474036	LG14	4474036	4475030	994	131.448	0.100268	1.37e-38	Hyper	XM_001120159.2	OTU domain-containing protein 5-A-like	exon,intron
DMR_LG10_8638745	LG10	8638745	8638871	126	-	0.112903	0.000149061	Hyper	XM_395061.2	meiotically up-regulated gene 71 protein-like	promoter
DMR_LG10_8638745	LG10	8638745	8638871	126	-	0.112903	0.000149061	Hyper	XM_003250631.1	REST corepressor, transcript variant 1	exon,intron
DMR_LG9_6165873	LG9	6165873	6166362	489	58.6155	0.107693	4.73e-17	Hyper	XM_396333.4	hypothetical protein LOC412881	exon,intron
DMR_LG12_4691269	LG12	4691269	4692323	1054	-	0.104987	3.59e-08	Hyper	NM_001185086.1	BBSome-interacting protein 1-like	exon,intron,utr3
DMR_LG12_4691269	LG12	4691269	4692323	1054	-	0.104987	3.59e-08	Hyper	NM_001185079.1	LMBR1 domain-containing protein 2 homolog	exon,intron
DMR_LG9_10654776	LG9	10654776	10656839	2063	93.002	0.105507	4.16e-29	Hyper	XM_395312.3	p21-activated protein kinase-interacting protein 1-like	exon,intron
DMR_LG9_10654776	LG9	10654776	10656839	2063	93.002	0.105507	4.16e-29	Hyper	XM_395313.4	endothelin-converting enzyme 1-like	exon,utr3
DMR_LG4_10555439	LG4	10555439	10557359	1920	83.4073	0.109584	5.85e-28	Hyper	XM_001121919.2	transportin-serine/arginine rich	exon,intron
DMR_LG4_10555439	LG4	10555439	10557359	1920	83.4073	0.109584	5.85e-28	Hyper	XM_001121894.2	WASH complex subunit CCDC53-like	promoter
DMR_LG11_399293	LG11	399293	400474	1181	-	0.123016	2.02e-09	Hyper	XM_395698.4	e3 ubiquitin-protein ligase LRSAM1-like	exon,intron
DMR_LG16_241735	LG16	241735	242724	989	-	0.115741	1.19e-08	Hyper	XM_625235.3	hypothetical LOC550975, transcript variant 1	exon,intron,utr5,promoter
DMR_LG16_241735	LG16	241735	242724	989	-	0.115741	1.19e-08	Hyper	XM_396092.4	kanadaptin-like	exon,intron,utr3
DMR_LG5_1311217	LG5	1311217	1311518	301	-	0.124324	8.94e-07	Hyper	XM_394533.4	receptor mediated endocytosis 8	promoter
DMR_LG5_1311217	LG5	1311217	1311518	301	-	0.124324	8.94e-07	Hyper	XM_394532.4	angiogenic factor with G patch and FHA domains 1-like	exon,intron
DMR_LG10_11386372	LG10	11386372	11387357	985	126.562	0.100772	1.24e-38	Hyper	XM_395439.4	hypothetical protein LOC411972	exon,intron,utr5
DMR_LG11_540075	LG11	540075	541068	993	53.0717	0.102655	2.35e-53	Hyper	XM_003249072.1	hypothetical protein LOC100577250	exon,intron,utr5,promoter
DMR_LG2_15452971	LG2	15452971	15454148	1177	-	0.106195	8.04e-28	Hyper	XM_624043.3	solute carrier family 41 member 1-like, transcript variant 1	exon,intron
DMR_LG2_15468282	LG2	15468282	15470277	1995	23.1688	0.114272	5.12e-19	Hyper	XM_392195.4	hypothetical protein LOC408656	exon,intron,utr5
DMR_LG2_15468282	LG2	15468282	15470277	1995	23.1688	0.114272	5.12e-19	Hyper	XM_624043.3	solute carrier family 41 member 1-like, transcript variant 1	intron,utr3
DMR_LG8_7506248	LG8	7506248	7507228	980	21.429	0.101134	5.34e-40	Hyper	XM_393491.4	PERQ amino acid-rich with GYF domain-containing protein CG11148-like, transcript variant 1	exon,intron,utr5
DMR_LG13_703764	LG13	703764	703871	107	-	0.102564	3.76e-05	Hyper	XM_003249125.1	caspase-2-like	exon,intron
DMR_LG6_9301903	LG6	9301903	9302890	987	-	0.109223	8.14e-17	Hyper	XM_003250593.1	patatin-like phospholipase domain-containing protein 2-like	exon,intron
DMR_LG6_16096529	LG6	16096529	16097514	985	27.292	0.102304	2.61e-22	Hyper	XM_623364.3	serine/threonine-protein kinase RIO2-like	exon,intron
DMR_LG11_14607647	LG11	14607647	14608335	688	-	0.113949	1.3e-19	Hyper	XM_001122535.2	hypothetical protein LOC726814	intron
DMR_LG2_14139353	LG2	14139353	14140521	1168	-	0.104505	1.67e-14	Hyper	XM_394314.4	ubiquitin-conjugating enzyme E2 R2-like	promoter
DMR_LG2_14139353	LG2	14139353	14140521	1168	-	0.104505	1.67e-14	Hyper	XM_394313.4	microsomal gluathione S-transferase 1, transcript variant 1	exon,intron,utr3,utr5,promoter
DMR_LG15_8766846	LG15	8766846	8766974	128	14.3374	0.108434	0.000222941	Hyper	XM_623985.3	sphingosine-1-phosphate lyase	exon
DMR_LG10_7643295	LG10	7643295	7644149	854	23.2683	0.105039	1.39e-12	Hyper	XM_623605.3	hypothetical LOC551210	exon,intron
DMR_LG3_12910873	LG3	12910873	12910910	37	-	0.116279	0.00317674	Hyper	XM_392259.4	hypothetical LOC408724	exon
DMR_LG10_12383065	LG10	12383065	12383238	173	-	0.105263	0.00169002	Hyper	XM_624205.2	meiotic nuclear division protein 1 homolog	intron,utr5
DMR_LG10_12383065	LG10	12383065	12383238	173	-	0.105263	0.00169002	Hyper	XM_391822.4	zinc finger HIT domain-containing protein 1-like	exon,utr3
DMR_LG10_12383065	LG10	12383065	12383238	173	-	0.105263	0.00169002	Hyper	XM_001120810.2	inositol tetrakisphosphate 5-kinase	promoter
DMR_LG1_26209092	LG1	26209092	26210010	918	-	0.134259	1.26e-10	Hyper	XM_624292.3	another transcription unit protein	exon,intron
DMR_LG16_4604008	LG16	4604008	4605379	1371	75.4624	0.100151	1.07e-82	Hyper	XM_003249806.1	tyrosine-protein phosphatase corkscrew	exon,intron
DMR_LG2_15029557	LG2	15029557	15031259	1702	46.1561	0.106752	1.34e-15	Hyper	XM_394284.3	E3 ubiquitin-protein ligase sina	exon,intron,utr3,utr5
DMR_LG2_15029557	LG2	15029557	15031259	1702	46.1561	0.106752	1.34e-15	Hyper	XM_003251617.1	hypothetical protein LOC100576560	utr3
DMR_LG12_4692351	LG12	4692351	4692724	373	-	0.125749	1.77e-07	Hyper	NM_001185086.1	BBSome-interacting protein 1-like	intron,utr3
DMR_LG12_4692351	LG12	4692351	4692724	373	-	0.125749	1.77e-07	Hyper	NM_001185079.1	LMBR1 domain-containing protein 2 homolog	intron
DMR_LG1_5534353	LG1	5534353	5535261	908	-	0.126437	6.58e-08	Hyper	XM_623298.3	arginyl-tRNA synthetase	promoter
DMR_LG1_16785694	LG1	16785694	16786643	949	43.6598	0.100732	3.51e-25	Hyper	XM_396081.4	Mps one binder kinase activator-like 3, transcript variant 1	promoter
DMR_LG1_16785694	LG1	16785694	16786643	949	43.6598	0.100732	3.51e-25	Hyper	XM_624228.3	LETM1 and EF-hand domain-containing protein anon-60Da, mitochondrial	exon,intron,utr3
DMR_LG4_9527499	LG4	9527499	9528431	932	-	0.107744	8.81e-17	Hyper	XM_395913.4	Ced-12 protein	promoter
DMR_LG4_9527499	LG4	9527499	9528431	932	-	0.107744	8.81e-17	Hyper	XM_625028.3	equilibrative nucleoside transporter 1	promoter
DMR_LG4_9527499	LG4	9527499	9528431	932	-	0.107744	8.81e-17	Hyper	XM_395914.2	uncharacterized protein C3orf23 homolog	exon,intron
DMR_LG12_3257356	LG12	3257356	3258308	952	24.3599	0.106181	1.5e-07	Hyper	XM_396842.4	mitochondrial ribosomal protein L32	exon,intron,utr3
DMR_LG10_7614608	LG10	7614608	7615581	973	-	0.10049	5.47e-11	Hyper	XM_393055.4	drebrin-like protein-like	exon,intron
DMR_LG10_7614608	LG10	7614608	7615581	973	-	0.10049	5.47e-11	Hyper	XM_001120188.1	u6 snRNA-associated Sm-like protein LSm2-like	promoter
DMR_LG10_7614608	LG10	7614608	7615581	973	-	0.10049	5.47e-11	Hyper	XM_396082.3	clipper	exon,utr3
DMR_LG5_13708760	LG5	13708760	13709795	1035	123.788	0.107756	1.15e-72	Hyper	XM_001122723.2	cytoplasmic tRNA 2-thiolation protein 2	exon,intron,utr5
DMR_LG5_13708760	LG5	13708760	13709795	1035	123.788	0.107756	1.15e-72	Hyper	NM_001161831.1	NADH dehydrogenase (ubiquinone) Fe-S protein 5, 15kDa (NADH-coenzyme Q reductase) (Ndufs5)	promoter
DMR_LG5_13708760	LG5	13708760	13709795	1035	123.788	0.107756	1.15e-72	Hyper	XM_001123152.2	hypothetical protein LOC727444	utr5
DMR_LG5_13708760	LG5	13708760	13709795	1035	123.788	0.107756	1.15e-72	Hyper	XM_001122727.2	mitochondrial ribosomal protein L40	promoter
DMR_LG14_7665939	LG14	7665939	7667012	1073	34.1196	0.103715	3.37e-28	Hyper	XM_625233.3	hypothetical protein LOC550799, transcript variant 1	promoter
DMR_LG6_16849161	LG6	16849161	16849416	255	-	0.147541	2.79e-20	Hyper	XM_001120830.2	caspase-10-like	promoter
DMR_LG6_16849161	LG6	16849161	16849416	255	-	0.147541	2.79e-20	Hyper	XM_001120877.2	partitioning defective 6	exon,intron
DMR_LG3_12806149	LG3	12806149	12807139	990	-	0.100402	2.88e-07	Hyper	XM_003251396.1	hypothetical protein LOC100576785	promoter
DMR_LG3_12806149	LG3	12806149	12807139	990	-	0.100402	2.88e-07	Hyper	XM_392260.4	hypothetical protein LOC408725	promoter
DMR_LG8_11694801	LG8	11694801	11695865	1064	29.2897	0.103247	9.6e-09	Hyper	XM_623411.3	midasin-like	exon,intron
DMR_LG16_5684986	LG16	5684986	5685976	990	-	0.101389	1.35e-19	Hyper	XM_001122172.2	hypothetical protein LOC726437	exon,intron,utr3
DMR_LG1_12107692	LG1	12107692	12108011	319	3.63861	0.107049	4.98e-15	Hyper	XM_395804.3	sesquipedalian-1-like	exon,utr5
DMR_LG10_2675917	LG10	2675917	2676041	124	-	0.11215	0.00137486	Hyper	XM_393723.4	Rab-protein 10, transcript variant 2	exon,utr3
DMR_LG13_5921773	LG13	5921773	5922103	330	-	0.113703	1.24e-11	Hyper	XM_003250115.1	transcriptional corepressor Sin3a	exon,intron
DMR_LG10_6325092	LG10	6325092	6325708	616	-	0.113019	2.51e-18	Hyper	XM_395763.3	zinc finger C4H2 domain-containing protein-like	exon,intron
DMR_LG10_6325092	LG10	6325092	6325708	616	-	0.113019	2.51e-18	Hyper	XM_391853.4	solute carrier family 22 member 21-like	promoter
DMR_LG1_17632170	LG1	17632170	17633160	990	-	0.10241	6.27e-05	Hyper	XM_003251596.1	DPH3 homolog, transcript variant 2	intron,utr5
DMR_LG1_17632170	LG1	17632170	17633160	990	-	0.10241	6.27e-05	Hyper	XM_395173.4	synaptojanin	exon,intron
DMR_LG10_10755941	LG10	10755941	10756515	574	-	0.106061	0.00556347	Hyper	XM_001121033.2	hypothetical protein LOC725155	intron,utr3
DMR_LG10_10755941	LG10	10755941	10756515	574	-	0.106061	0.00556347	Hyper	XM_624729.3	hypothetical protein LOC552353	exon,intron
DMR_LG5_4476421	LG5	4476421	4477260	839	-	0.117241	5.88e-07	Hyper	XM_001120824.2	protein FAM117B-like, transcript variant 1	exon,intron
DMR_LG16_33362	LG16	33362	35248	1886	49.3684	0.104694	6.68e-41	Hyper	XM_397330.4	NADH dehydrogenase[ubiquinone] iron-sulfur protein 2, mitochondrial, transcript variant 1	exon,intron,utr3
DMR_LG16_33362	LG16	33362	35248	1886	49.3684	0.104694	6.68e-41	Hyper	XM_001120881.2	scavenger receptor class B, type 8	promoter
DMR_LG15_435638	LG15	435638	436004	366	-	0.106354	2.53e-23	Hyper	XM_001121768.2	hypothetical protein LOC725987	exon
DMR_LG7_576145	LG7	576145	577066	921	82.5389	0.100665	2.29e-22	Hyper	XM_001122377.2	calcium-independent phospholipase A2-gamma-like	exon,intron
DMR_LG6_6128948	LG6	6128948	6129901	953	128.987	0.104907	8.75e-36	Hyper	XM_001120391.2	La related protein	exon,intron
DMR_LG7_11407977	LG7	11407977	11409146	1169	144.457	0.125509	9.93e-44	Hyper	XM_395011.4	small G protein signaling modulator 3 homolog	exon,intron
DMR_LG7_11407977	LG7	11407977	11409146	1169	144.457	0.125509	9.93e-44	Hyper	XM_395010.4	MLL1/MLL complex subunit KIAA1267-like	promoter
DMR_LG10_5277976	LG10	5277976	5278865	889	60.6512	0.10267	1.27e-35	Hyper	XM_001122736.2	transcription initiation factor TFIID subunit 9-like	promoter
DMR_LG10_5277976	LG10	5277976	5278865	889	60.6512	0.10267	1.27e-35	Hyper	XM_003250067.1	26S proteasome non-ATPase regulatory subunit 1-like	exon,intron
DMR_LG15_8022669	LG15	8022669	8023590	921	-	0.103873	1.13e-12	Hyper	XM_003250234.1	GMC oxidoreductase 15, transcript variant 2	exon,utr3
DMR_LG15_8022669	LG15	8022669	8023590	921	-	0.103873	1.13e-12	Hyper	XM_394069.4	putative RNA-binding protein 11-like, transcript variant 1	exon,intron,utr3
DMR_LG5_13895688	LG5	13895688	13896186	498	-	0.114082	5.4e-13	Hyper	XM_395892.4	adenosine 3'-phospho 5'-phosphosulfate transporter 1	exon,intron
DMR_LG5_13895688	LG5	13895688	13896186	498	-	0.114082	5.4e-13	Hyper	XM_625216.3	deoxyribonucleoside kinase	promoter
DMR_LG9_6410418	LG9	6410418	6411392	974	37.3378	0.101446	2.23e-44	Hyper	NM_001172406.1	uncharacterized LOC725372	exon,intron,utr5
DMR_LG9_6410418	LG9	6410418	6411392	974	37.3378	0.101446	2.23e-44	Hyper	NM_001172403.1	cytochrome c oxidase subunit VIb polypeptide 1 (Cox6b1)	intron,utr5
DMR_LG9_6410418	LG9	6410418	6411392	974	37.3378	0.101446	2.23e-44	Hyper	XM_624665.3	RNA-binding protein 39-like	promoter
DMR_LG8_8446812	LG8	8446812	8447877	1065	-	0.104208	8.62e-42	Hyper	XM_392494.2	glutamate receptor binding protein	exon,utr3
DMR_LG8_8446812	LG8	8446812	8447877	1065	-	0.104208	8.62e-42	Hyper	XM_394742.4	solute carrier family 35 member E1 homolog, transcript variant 1	exon,intron,utr3
DMR_LG6_3060959	LG6	3060959	3061800	841	-	0.110132	7.41e-05	Hyper	XM_001121349.2	TAR RNA-binding protein 2	exon,utr3
DMR_LG1_13897943	LG1	13897943	13898921	978	54.2331	0.104379	5.78e-16	Hyper	XM_397552.4	piefke	exon,intron
DMR_LG1_13897943	LG1	13897943	13898921	978	54.2331	0.104379	5.78e-16	Hyper	XM_624545.3	AFG3-like protein 2-like	promoter
DMR_LG15_9788421	LG15	9788421	9789419	998	-	0.107438	1.22e-06	Hyper	XM_396282.4	cys-loop ligand-gated ion channel	exon,intron
DMR_LG15_8124378	LG15	8124378	8125673	1295	-	0.101423	3.3e-15	Hyper	XM_625007.3	START domain containing 7	exon,intron
DMR_LG14_10055093	LG14	10055093	10055933	840	-	0.150485	4.71e-07	Hyper	XM_001122722.2	probable ATP-dependent RNA helicase DDX46-like	exon,intron
DMR_LG9_2323837	LG9	2323837	2324828	991	-	0.101871	7.93e-15	Hyper	XM_001120926.2	autophagy-related protein 16-like	exon,intron
DMR_LG8_12613037	LG8	12613037	12613307	270	-	0.111446	4.81e-09	Hyper	XM_623282.3	eukaryotic initiation factor 4A-like, transcript variant 2	exon,intron
DMR_LG1_2837581	LG1	2837581	2837998	417	31.1887	0.132406	4.77e-09	Hyper	XM_396286.4	Ranbp11 protein	promoter
DMR_LG1_2837581	LG1	2837581	2837998	417	31.1887	0.132406	4.77e-09	Hyper	XM_001120419.2	40S ribosomal protein S6-like	exon,intron
DMR_LG11_14439750	LG11	14439750	14440734	984	-	0.121951	8.03e-09	Hyper	XM_003251512.1	symplekin	exon,intron
DMR_LG6_15964927	LG6	15964927	15965882	955	-	0.108775	6.68e-45	Hyper	XM_003251560.1	hypothetical protein LOC100577805	promoter
DMR_LG6_15964927	LG6	15964927	15965882	955	-	0.108775	6.68e-45	Hyper	XM_393042.4	hypothetical protein LOC409536	exon,intron
DMR_LG12_1560813	LG12	1560813	1561836	1023	-	0.119048	5.21e-11	Hyper	XM_001121307.2	insulin-degrading enzyme-like	promoter
DMR_LG12_1560813	LG12	1560813	1561836	1023	-	0.119048	5.21e-11	Hyper	XM_396981.4	insulin-degrading enzyme-like	exon,intron
DMR_LG11_8574209	LG11	8574209	8575190	981	-	0.106952	3.37e-11	Hyper	XM_396046.4	diuretic hormone 31 receptor 1	exon,intron
DMR_LG8_6683981	LG8	6683981	6685045	1064	121.654	0.130015	2.8e-32	Hyper	XM_395835.4	hyrax	exon,intron
DMR_LG8_6683981	LG8	6683981	6685045	1064	121.654	0.130015	2.8e-32	Hyper	XM_392965.4	protein C20orf11-like, transcript variant 1	promoter
DMR_LG3_9059516	LG3	9059516	9061407	1891	51.8384	0.137031	1.31e-15	Hyper	XM_001119984.2	gametogenetin-binding protein 2-like	exon,intron
DMR_LG14_8523616	LG14	8523616	8524292	676	-	0.102459	3.03e-05	Hyper	XM_001120622.2	kinesin 6B	exon,intron
DMR_LG14_8523616	LG14	8523616	8524292	676	-	0.102459	3.03e-05	Hyper	XM_623832.3	UPF0586 protein C9orf41 homolog	intron,utr5
DMR_LG13_632825	LG13	632825	633924	1099	78.3214	0.105775	1.97e-22	Hyper	XM_625259.3	hypothetical protein LOC551685	utr5
DMR_LG13_632825	LG13	632825	633924	1099	78.3214	0.105775	1.97e-22	Hyper	XM_625060.2	breast cancer metastasis-suppressor 1-like protein-A-like, transcript variant 2	exon,intron,utr5,promoter
DMR_LG13_632825	LG13	632825	633924	1099	78.3214	0.105775	1.97e-22	Hyper	XM_623853.3	ribosome-recycling factor, mitochondrial-like	utr5
DMR_LG14_8713003	LG14	8713003	8714087	1084	52.8681	0.156701	1.78e-15	Hyper	XM_001120098.2	testis-expressed sequence 2 protein-like	promoter
DMR_LG14_8713003	LG14	8713003	8714087	1084	52.8681	0.156701	1.78e-15	Hyper	XM_392044.4	inositol-requiring enzyme-1	exon,intron
DMR_LG2_15028369	LG2	15028369	15028561	192	-	0.119403	3.29e-06	Hyper	XM_623193.3	transketolase, transcript variant 1	promoter
DMR_LG5_8915520	LG5	8915520	8915788	268	-	0.104938	0.00190021	Hyper	XM_003250634.1	hypothetical protein LOC411091	exon
DMR_LG5_8915520	LG5	8915520	8915788	268	-	0.104938	0.00190021	Hyper	XM_394564.3	tubulin--tyrosine ligase-like protein 12-like	promoter
DMR_LG13_1772742	LG13	1772742	1773458	716	-	0.126316	2.51e-12	Hyper	XM_393894.4	116 kDa U5 small nuclear ribonucleoprotein component-like, transcript variant 1	exon,intron
DMR_LG13_1772742	LG13	1772742	1773458	716	-	0.126316	2.51e-12	Hyper	XM_393895.3	ras-related protein M-Ras-like	promoter
DMR_LG16_4616796	LG16	4616796	4617187	391	-	0.118519	3.41e-05	Hyper	XM_623386.3	palmitoyltransferase ZDHHC2-like	intron
DMR_LG3_10162483	LG3	10162483	10164231	1748	-	0.110509	3.71e-39	Hyper	XM_396733.3	polycomblike	exon,intron,utr5
DMR_LG11_14672119	LG11	14672119	14672928	809	-	0.107973	1.47e-20	Hyper	XM_001122621.2	NF-X1-type zinc finger protein NFXL1-like	exon,intron,utr5
DMR_LG13_1820790	LG13	1820790	1822078	1288	33.5141	0.105224	7.74e-11	Hyper	XM_624783.3	G patch domain-containing protein 4-like	exon,intron
DMR_LG6_7604555	LG6	7604555	7606363	1808	34.2113	0.11239	5.19e-20	Hyper	XM_001120876.2	WD repeat-containing protein 26-like	exon,intron
DMR_LG10_10528065	LG10	10528065	10528461	396	-	0.101512	4.96e-08	Hyper	XM_624548.3	DNA repair and recombination protein RAD54B-like	promoter
DMR_LG10_10528065	LG10	10528065	10528461	396	-	0.101512	4.96e-08	Hyper	XM_003250738.1	40S ribosomal protein S10-like	exon,utr3
DMR_LG10_10528065	LG10	10528065	10528461	396	-	0.101512	4.96e-08	Hyper	XM_003250739.1	bladder cancer-associated protein-like	exon,utr3
DMR_LG14_10207109	LG14	10207109	10208047	938	-	0.108187	1.69e-09	Hyper	XM_003250663.1	hypothetical protein LOC100576374	exon,intron,utr3
DMR_LG14_10207109	LG14	10207109	10208047	938	-	0.108187	1.69e-09	Hyper	XM_625190.2	high mobility group protein 20A-like, transcript variant 1	exon,intron
DMR_LG16_4012685	LG16	4012685	4013155	470	-	0.104603	3.67e-19	Hyper	XM_624693.3	ribosomal protein L27A	exon,intron
DMR_LG16_4012685	LG16	4012685	4013155	470	-	0.104603	3.67e-19	Hyper	XM_392101.4	eukaryotic translation initiation factor 5B	promoter
DMR_LG11_12709430	LG11	12709430	12710519	1089	52.3156	0.1148	2.59e-17	Hyper	XM_001120342.2	hypothetical protein LOC724481	utr3
DMR_LG11_12709430	LG11	12709430	12710519	1089	52.3156	0.1148	2.59e-17	Hyper	XM_392985.4	cap binding protein 80, transcript variant 1	exon,intron,utr3
DMR_LG11_12709430	LG11	12709430	12710519	1089	52.3156	0.1148	2.59e-17	Hyper	XM_003250875.1	putative odorant receptor 63a-like	exon,intron,utr3
DMR_LG14_6980188	LG14	6980188	6981149	961	58.8679	0.100465	4.29e-18	Hyper	XM_393984.3	E3 ubiquitin-protein ligase RING1, transcript variant 1	exon,intron
DMR_LG2_10672815	LG2	10672815	10672978	163	-	0.117021	0.00128128	Hyper	XM_394330.4	seipin-like, transcript variant 1	exon,intron
DMR_LG14_8715991	LG14	8715991	8718162	2171	12.5859	0.121248	3.48e-76	Hyper	XM_001120098.2	testis-expressed sequence 2 protein-like	exon,intron
DMR_LG14_8715991	LG14	8715991	8718162	2171	12.5859	0.121248	3.48e-76	Hyper	XM_392044.4	inositol-requiring enzyme-1	promoter
DMR_LG5_8606168	LG5	8606168	8607503	1335	-	0.181443	1.08e-55	Hyper	XM_001121602.2	hypothetical protein LOC725795	exon,utr5,promoter
DMR_LG1_27514010	LG1	27514010	27514248	238	-	0.117188	8.69e-06	Hyper	XM_392829.3	zinc finger CCCH domain-containing protein 15 homolog	exon,intron
DMR_LG1_27514010	LG1	27514010	27514248	238	-	0.117188	8.69e-06	Hyper	XM_623634.3	eukaryotic translation initiation factor 3 subunit E-like	promoter
DMR_LG5_13391183	LG5	13391183	13392280	1097	-	0.127572	3.27e-06	Hyper	XM_395945.3	ribonuclease H2 subunit B-like	exon,intron,utr3
DMR_LG1_23592804	LG1	23592804	23594263	1459	13.2843	0.109681	5.84e-11	Hyper	XM_397511.4	hypothetical LOC408570	exon,intron,utr3
DMR_LG1_23592804	LG1	23592804	23594263	1459	13.2843	0.109681	5.84e-11	Hyper	XM_001121501.2	COMM domain-containing protein 10-like	exon,intron,utr3
DMR_LG1_23592804	LG1	23592804	23594263	1459	13.2843	0.109681	5.84e-11	Hyper	XM_624394.2	probable methylthioribulose-1-phosphate dehydratase-like	promoter
DMR_LG8_9777648	LG8	9777648	9778736	1088	57.6242	0.103518	9.35e-18	Hyper	XM_624936.3	protein phosphatase 1 regulatory subunit 14B-like	exon,intron,utr5
DMR_LG3_3094857	LG3	3094857	3095852	995	-	0.114754	0.000339139	Hyper	XM_397422.4	polypeptide N-acetylgalactosaminyltransferase 5-like	exon,intron,utr3
DMR_LG7_7777661	LG7	7777661	7778247	586	-	0.101852	0.00028872	Hyper	XM_624635.3	tudor-SN protein	promoter
DMR_LG7_7777661	LG7	7777661	7778247	586	-	0.101852	0.00028872	Hyper	NM_001160064.1	heat shock protein 90 (Hsp90)	exon
DMR_LG16_1769680	LG16	1769680	1770674	994	36.7223	0.125931	2.36e-26	Hyper	XM_392937.4	hypothetical protein LOC409423	exon,intron
DMR_LG2_15188995	LG2	15188995	15189390	395	-	0.118211	1.78e-07	Hyper	XM_393311.4	UBX domain-containing protein 7-like, transcript variant 1	exon,utr3
DMR_LG2_15188995	LG2	15188995	15189390	395	-	0.118211	1.78e-07	Hyper	XM_393613.4	PRA1 family protein 3-like, transcript variant 2	exon,intron,utr3
DMR_LG14_4906355	LG14	4906355	4906566	211	-	0.112782	4.42e-05	Hyper	XM_623125.3	thioredoxin 1-like 1, transcript variant 1	exon,intron
DMR_LG1_24304723	LG1	24304723	24305633	910	-	0.114114	2.42e-09	Hyper	XM_003251684.1	dystrophin, isoforms A/C/F/G/H-like	exon,intron
DMR_LG11_10663641	LG11	10663641	10664598	957	-	0.116751	6.15e-07	Hyper	XM_003250859.1	membrane metallo-endopeptidase-like 1-like	promoter
DMR_LG11_10663641	LG11	10663641	10664598	957	-	0.116751	6.15e-07	Hyper	XM_393809.4	zinc finger protein 341-like	exon,intron
DMR_LG11_10663641	LG11	10663641	10664598	957	-	0.116751	6.15e-07	Hyper	XM_001122521.2	protein SLC7A6OS-like	intron,utr5
DMR_LG7_9354621	LG7	9354621	9354786	165	-	0.110169	7.57e-08	Hyper	XM_624091.3	UPF0565 protein C2orf69 homolog	exon,intron
DMR_LG7_9354621	LG7	9354621	9354786	165	-	0.110169	7.57e-08	Hyper	XM_001123228.2	thiamin pyrophosphokinase 1-like	promoter
DMR_LG10_12253096	LG10	12253096	12253565	469	102.449	0.100246	6e-29	Hyper	XM_393661.4	disks large homolog 5-like	exon,intron
DMR_LG1_10526485	LG1	10526485	10528139	1654	31.2251	0.117379	2.27e-18	Hyper	XM_393109.4	hypothetical protein LOC409606	exon,intron,utr3
DMR_LG11_14606794	LG11	14606794	14608052	1258	-	0.108449	1.07e-29	Hyper	XM_001122535.2	hypothetical protein LOC726814	intron
DMR_LG12_8603856	LG12	8603856	8604852	996	-	0.105	8.68e-07	Hyper	XM_003250553.1	CUE domain-containing protein 2-like	exon,utr3
DMR_LG5_7545680	LG5	7545680	7546639	959	-	0.118123	5.13e-22	Hyper	XM_001121873.2	n-acetylated-alpha-linked acidic dipeptidase-like protein-like	promoter
DMR_LG5_7545680	LG5	7545680	7546639	959	-	0.118123	5.13e-22	Hyper	XM_003250474.1	hypothetical protein LOC100576759	exon,intron
DMR_LG4_7792882	LG4	7792882	7793813	931	-	0.10452	1.89e-10	Hyper	XM_001120500.2	hypothetical protein LOC724604	exon,intron
DMR_LG15_3124650	LG15	3124650	3125612	962	-	0.107477	6.95e-06	Hyper	XM_392092.4	hypothetical protein LOC408546	intron
DMR_LG9_10036491	LG9	10036491	10037484	993	80.5366	0.102628	2.91e-22	Hyper	NM_001039968.1	pteropsin	promoter
DMR_LG9_10036491	LG9	10036491	10037484	993	80.5366	0.102628	2.91e-22	Hyper	XM_392518.4	proteasome alpha7 subunit	exon,intron,utr5
DMR_LG2_2854698	LG2	2854698	2855805	1107	-	0.120388	4.24e-12	Hyper	XM_003249403.1	UPF2 regulator of nonsense transcripts homolog	exon
DMR_LG14_7457990	LG14	7457990	7458972	982	-	0.104972	3.32e-09	Hyper	XM_001122512.2	reduced mechanoreceptor potential A	exon
DMR_LG3_1036234	LG3	1036234	1037135	901	-	0.101928	2.21e-10	Hyper	XM_003249151.1	histone-lysine N-methyltransferase EHMT1-like, transcript variant 1	exon,intron
DMR_LG10_12406744	LG10	12406744	12407841	1097	79.0694	0.109494	3.7e-26	Hyper	XM_001120945.2	nuclear nucleic acid-binding protein C1D-like, transcript variant 1	promoter
DMR_LG10_12406744	LG10	12406744	12407841	1097	79.0694	0.109494	3.7e-26	Hyper	XM_624071.3	coiled-coil domain-containing protein 6-like	exon,intron
DMR_LG5_6036716	LG5	6036716	6037684	968	-	0.113757	2.34e-12	Hyper	XM_394547.4	WD repeat-containing protein 65-like	exon,utr3
DMR_LG2_14138261	LG2	14138261	14139230	969	-	0.103723	6.23e-07	Hyper	XM_394314.4	ubiquitin-conjugating enzyme E2 R2-like	promoter
DMR_LG10_8394768	LG10	8394768	8395680	912	34.1482	0.100601	8.63e-22	Hyper	XM_001121680.2	f-box/LRR-repeat protein 2-like	exon,intron,utr3
DMR_LG3_4030491	LG3	4030491	4030901	410	-	0.117117	3.2e-06	Hyper	XM_003249716.1	hypothetical protein LOC100578848	exon,utr3
DMR_LG3_4030491	LG3	4030491	4030901	410	-	0.117117	3.2e-06	Hyper	XM_397177.4	hypothetical protein LOC413738	promoter
DMR_LG1_1357756	LG1	1357756	1358196	440	63.2312	0.100292	3.61e-33	Hyper	XM_003250696.1	hypothetical protein LOC100576749	utr3
DMR_LG1_1357756	LG1	1357756	1358196	440	63.2312	0.100292	3.61e-33	Hyper	XM_001120470.2	ubiquitin-conjugating enzyme E2-22 kDa-like	exon,intron,utr3
DMR_LG10_4845190	LG10	4845190	4845277	87	-	0.117647	0.00135999	Hyper	XM_396316.4	FUN14 domain-containing protein 1-like, transcript variant 2	promoter
DMR_LG10_4845190	LG10	4845190	4845277	87	-	0.117647	0.00135999	Hyper	XM_396315.4	lysine-specific demethylase 6A-like	exon
DMR_LG7_11325446	LG7	11325446	11325638	192	-	0.126437	0.000786485	Hyper	XM_396806.3	Rab GTPase activating protein 9	exon,intron
DMR_LG7_10960007	LG7	10960007	10960817	810	-	0.131148	0.000240167	Hyper	XM_001120511.2	PP2C-like domain-containing protein CG9801-like	exon,intron,utr5
DMR_LG7_10960007	LG7	10960007	10960817	810	-	0.131148	0.000240167	Hyper	XM_625203.2	protein FRG1 homolog	utr5
DMR_LG7_10960007	LG7	10960007	10960817	810	-	0.131148	0.000240167	Hyper	XM_003251167.1	PP2C-like domain-containing protein CG9801-like	promoter
DMR_LG7_10960007	LG7	10960007	10960817	810	-	0.131148	0.000240167	Hyper	XM_392631.4	protein zer-1 homolog	promoter
DMR_LG11_14588584	LG11	14588584	14590064	1480	-	0.107798	2.91e-12	Hyper	XM_396781.4	ADP-dependent glucokinase-like	exon,intron
DMR_LG11_14588584	LG11	14588584	14590064	1480	-	0.107798	2.91e-12	Hyper	XM_625174.3	hypothetical protein LOC552799	intron,utr5
DMR_LG9_10116456	LG9	10116456	10117752	1296	117.153	0.108554	8.2e-31	Hyper	XM_392519.4	sortilin-related receptor, L(DLR class) A repeats-containing	exon,intron
DMR_LG4_11160047	LG4	11160047	11161250	1203	-	0.107652	8.61e-24	Hyper	XM_003250972.1	contactin-like	exon,intron
DMR_LG8_6576530	LG8	6576530	6577519	989	93.4941	0.101978	1.15e-27	Hyper	XM_392821.4	e3 ubiquitin-protein ligase MIB2-like	exon,intron
DMR_LG14_7459078	LG14	7459078	7459367	289	-	0.110465	3.26e-06	Hyper	XM_001122512.2	reduced mechanoreceptor potential A	exon
DMR_LG11_9307116	LG11	9307116	9308210	1094	47.4386	0.109698	1.14e-36	Hyper	XM_625208.3	pre-mRNA-splicing regulator female lethal D	exon,intron
DMR_LG7_11198924	LG7	11198924	11200202	1278	59.061	0.100278	3.14e-34	Hyper	XM_001122551.2	TOM1-like protein 2-like	promoter
DMR_LG14_4664238	LG14	4664238	4664551	313	-	0.115385	6.78e-09	Hyper	XM_396561.2	DNA-directed RNA polymerases I, II, and III subunit RPABC1-like	exon,utr3
DMR_LG4_12585609	LG4	12585609	12586183	574	-	0.109091	1.02e-10	Hyper	XM_624753.3	Rab GTPase activating protein 8	exon,intron
DMR_LG14_9602268	LG14	9602268	9602817	549	-	0.126354	5.17e-12	Hyper	XM_394035.3	UPF0415 protein C7orf25 homolog, transcript variant 1	exon,intron
DMR_LG2_15289638	LG2	15289638	15290732	1094	65.1948	0.111789	2.27e-71	Hyper	XM_392188.4	RING finger protein 11-like, transcript variant 1	exon,intron,utr3
DMR_LG2_15289638	LG2	15289638	15290732	1094	65.1948	0.111789	2.27e-71	Hyper	XM_001121890.2	leucine-rich repeats and immunoglobulin-like domains 3	promoter
DMR_LG6_6004914	LG6	6004914	6006099	1185	65.0439	0.100069	1.28e-20	Hyper	XM_003250043.1	gonadal protein gdl	promoter
DMR_LG6_6004914	LG6	6004914	6006099	1185	65.0439	0.100069	1.28e-20	Hyper	XM_001123206.2	protein SMG5-like	exon,intron
DMR_LG1_3099159	LG1	3099159	3099511	352	-	0.103723	1.31e-12	Hyper	XM_392165.4	UHRF1-binding protein 1-like, transcript variant 1	exon,intron
DMR_LG11_10439141	LG11	10439141	10439447	306	-	0.10119	2.88e-07	Hyper	XM_395738.4	mRNA cap guanine-N7 methyltransferase-like	exon,intron
DMR_LG11_10439141	LG11	10439141	10439447	306	-	0.10119	2.88e-07	Hyper	XM_625129.3	hypothetical protein LOC552753	promoter
DMR_LG3_7346632	LG3	7346632	7347324	692	-	0.103604	4.52e-08	Hyper	XM_397328.4	cytoplasmic tRNA 2-thiolation protein 1	exon,intron
DMR_LG16_1803412	LG16	1803412	1804366	954	-	0.119753	6.02e-29	Hyper	XM_397593.4	hypothetical LOC409953, transcript variant 1	exon,intron
DMR_LG8_2796828	LG8	2796828	2797825	997	15.6539	0.107158	5.05e-32	Hyper	XM_395581.4	autophagy-specific gene 9	exon,intron,utr5
DMR_LG8_2796828	LG8	2796828	2797825	997	15.6539	0.107158	5.05e-32	Hyper	XM_001121753.2	d-3-phosphoglycerate dehydrogenase-like	promoter
DMR_LG1_4654960	LG1	4654960	4656050	1090	-	0.124016	1.08e-20	Hyper	XM_624294.3	drongo protein	promoter
DMR_LG15_9815354	LG15	9815354	9816872	1518	12.6845	0.110427	1.35e-80	Hyper	XM_625264.3	hypothetical protein LOC551908, transcript variant 2	exon,intron
DMR_LG14_737110	LG14	737110	738906	1796	-	0.100865	8.53e-48	Hyper	XM_625101.3	ribosomal protein S18	exon,intron,utr3
DMR_LG14_737110	LG14	737110	738906	1796	-	0.100865	8.53e-48	Hyper	XM_623585.3	endophilin B, transcript variant 1	exon,intron,utr3
DMR_LG3_12177260	LG3	12177260	12178854	1594	34.5532	0.1034	7.92e-21	Hyper	XM_394389.4	sodium/potassium-transporting ATPase subunit alpha-like	promoter
DMR_LG3_12177260	LG3	12177260	12178854	1594	34.5532	0.1034	7.92e-21	Hyper	XM_001120957.2	pita protein	exon,intron
DMR_LG15_7688143	LG15	7688143	7689320	1177	25.8876	0.107043	9.57e-28	Hyper	XM_003250224.1	hypothetical protein LOC100577394	exon,intron,utr5
DMR_LG1_11554741	LG1	11554741	11555333	592	-	0.122222	0.00260747	Hyper	XM_392142.4	nucleobindin-2-like	exon,intron,promoter
DMR_LG15_1376408	LG15	1376408	1377121	713	-	0.102204	1.39e-12	Hyper	XM_001122465.2	histone RNA hairpin-binding protein	exon,utr5
DMR_LG15_1376408	LG15	1376408	1377121	713	-	0.102204	1.39e-12	Hyper	XM_625125.3	x-ray repair cross-complementing protein 5-like	promoter
DMR_LG15_1376408	LG15	1376408	1377121	713	-	0.102204	1.39e-12	Hyper	XM_003251960.1	hypothetical protein LOC100578088	utr5
DMR_LG15_1376408	LG15	1376408	1377121	713	-	0.102204	1.39e-12	Hyper	XM_003251830.1	eukaryotic translation initiation factor 2 subunit 2-like	utr5
DMR_LG16_1527902	LG16	1527902	1528870	968	142.852	0.100604	7.56e-40	Hyper	XM_395837.4	ATPase, Cu++ transporting, alpha polypeptide	exon,intron
DMR_LG13_1082640	LG13	1082640	1082852	212	-	0.12	0.00118712	Hyper	XM_391949.4	NIK- and IKBKB-binding protein homolog	promoter
DMR_LG13_8458243	LG13	8458243	8458905	662	-	0.116279	6.43e-07	Hyper	XM_001120578.2	hypothetical protein LOC724687	exon
DMR_LG13_9158102	LG13	9158102	9159095	993	40.8213	0.113129	1.93e-13	Hyper	XM_003250525.1	hypothetical protein LOC100578674	exon,intron
DMR_LG2_9179025	LG2	9179025	9179336	311	14.2148	0.13084	0.00020414	Hyper	XM_003250692.1	protein FAM116A-like	promoter
DMR_LG2_9179025	LG2	9179025	9179336	311	14.2148	0.13084	0.00020414	Hyper	XM_395139.2	Ras which interacts with calmodulin	exon,intron,utr5
DMR_LG9_5071279	LG9	5071279	5072475	1196	132.012	0.105741	5.88e-70	Hyper	NM_001165905.1	sodium channel protein paralytic (Para)	exon,intron
DMR_LG12_10596641	LG12	10596641	10597612	971	61.5329	0.104187	1.97e-20	Hyper	XM_001120813.2	ring and YY1 binding protein	exon,intron,utr3
DMR_LG12_10596641	LG12	10596641	10597612	971	61.5329	0.104187	1.97e-20	Hyper	XM_001120860.2	hypothetical protein LOC724959	promoter
DMR_LG6_6352571	LG6	6352571	6353851	1280	-	0.10338	1.14e-47	Hyper	XM_394628.4	eukaryotic translation initiation factor 4 gamma 2-like	exon,intron
DMR_LG2_14927565	LG2	14927565	14928122	557	34.7599	0.101381	3.32e-11	Hyper	XM_394285.4	pygopus	exon,utr3
DMR_LG10_8648282	LG10	8648282	8649267	985	-	0.108466	1.15e-10	Hyper	XM_003250624.1	hypothetical protein LOC725681	exon,intron
DMR_LG15_7021477	LG15	7021477	7022217	740	-	0.108108	1.38e-16	Hyper	XM_003250214.1	vacuolar protein sorting 24, transcript variant 1	exon,intron,utr3
DMR_LG16_4605471	LG16	4605471	4605794	323	21.0432	0.102785	1.13e-12	Hyper	XM_003249806.1	tyrosine-protein phosphatase corkscrew	exon,intron
DMR_LG1_14571218	LG1	14571218	14572207	989	-	0.102256	1.2e-15	Hyper	XM_001122388.2	armadillo repeat-containing protein 8-like	exon,utr3
DMR_LG1_14571218	LG1	14571218	14572207	989	-	0.102256	1.2e-15	Hyper	XM_392866.4	islet cell autoantigen 1-like	exon,intron,utr3
DMR_LG6_1957656	LG6	1957656	1958649	993	38.5923	0.108648	1.58e-10	Hyper	XM_001122472.1	Bloom syndrome protein homolog	exon,intron,promoter
DMR_LG5_2707184	LG5	2707184	2707480	296	57.9955	0.118989	8e-17	Hyper	XM_624365.3	UPF0692 protein CG33108-like	exon,intron,utr5
DMR_LG5_2707184	LG5	2707184	2707480	296	57.9955	0.118989	8e-17	Hyper	XM_003249918.1	hypothetical protein LOC100578091	utr5
DMR_LG2_14925982	LG2	14925982	14926710	728	-	0.102489	1.26e-18	Hyper	XM_394285.4	pygopus	exon,intron
DMR_LG12_11397582	LG12	11397582	11399469	1887	32.7814	0.103522	3.03e-11	Hyper	XM_001122510.2	ribosomal protein S26	promoter
DMR_LG12_11397582	LG12	11397582	11399469	1887	32.7814	0.103522	3.03e-11	Hyper	XM_001122523.2	aveugle	exon,intron,utr3,utr5,promoter
DMR_LG6_18341334	LG6	18341334	18342409	1075	-	0.116279	6.63e-09	Hyper	XM_394614.4	putative aldehyde dehydrogenase family 7 member A1 homolog, transcript variant 2	exon,intron,utr3
DMR_LG6_18341334	LG6	18341334	18342409	1075	-	0.116279	6.63e-09	Hyper	XM_001121923.2	hypothetical protein LOC726163	exon,utr3
DMR_LG14_8890016	LG14	8890016	8891203	1187	114.175	0.101776	1.63e-36	Hyper	XM_395757.4	deformed epidermal autoregulatory factor-1	exon,intron
DMR_LG8_11535418	LG8	11535418	11536385	967	46.9048	0.104567	3.95e-15	Hyper	XM_624141.2	phosphorylated CTD-interacting factor 1-like	exon,intron
DMR_LG11_12308829	LG11	12308829	12309186	357	-	0.100271	7.03e-11	Hyper	XM_393739.4	cysteine protease ATG4D-like	exon,intron
DMR_LG1_4487550	LG1	4487550	4487628	78	-	0.106383	2.79e-07	Hyper	XM_001121554.2	GPN-loop GTPase 1-like	exon
DMR_LG7_19121	LG7	19121	20720	1599	46.8734	0.103552	7.37e-41	Hyper	XM_625031.3	mitochondrial ribosomal protein L45	promoter
DMR_LG7_19121	LG7	19121	20720	1599	46.8734	0.103552	7.37e-41	Hyper	XM_397160.3	hypothetical protein LOC413720	exon
DMR_LG11_11157387	LG11	11157387	11158142	755	38.7791	0.105234	7.46e-13	Hyper	XM_393820.4	mTERF domain-containing protein 1, mitochondrial-like	exon,intron,utr3
DMR_LG11_11157387	LG11	11157387	11158142	755	38.7791	0.105234	7.46e-13	Hyper	XM_393819.4	endoplasmic reticulum-Golgi intermediate compartment protein 3-like, transcript variant 1	exon,utr3
DMR_LG11_11157387	LG11	11157387	11158142	755	38.7791	0.105234	7.46e-13	Hyper	XM_003250860.1	fatty acid desaturase 1-like	utr3
DMR_LG11_11157387	LG11	11157387	11158142	755	38.7791	0.105234	7.46e-13	Hyper	XM_003250797.1	reactive oxygen species modulator 1-like, transcript variant 3	intron,utr5
DMR_LG11_11155790	LG11	11155790	11156363	573	71.1441	0.110812	1.66e-17	Hyper	XM_003250797.1	reactive oxygen species modulator 1-like, transcript variant 3	exon,intron,utr3
DMR_LG11_11155790	LG11	11155790	11156363	573	71.1441	0.110812	1.66e-17	Hyper	XM_393819.4	endoplasmic reticulum-Golgi intermediate compartment protein 3-like, transcript variant 1	exon,intron
DMR_LG1_3125537	LG1	3125537	3126520	983	46.4279	0.13642	9.61e-15	Hyper	XM_003249533.1	nucleostemin 2	exon
DMR_LG1_3125537	LG1	3125537	3126520	983	46.4279	0.13642	9.61e-15	Hyper	XM_623099.3	glycogen phosphorylase, transcript variant 1	promoter
DMR_LG10_12381776	LG10	12381776	12382822	1046	-	0.115607	1.66e-11	Hyper	XM_003249915.1	UPF0470 protein CG17669-like	utr5
DMR_LG10_12381776	LG10	12381776	12382822	1046	-	0.115607	1.66e-11	Hyper	NM_001177490.1	mitochondrial cytochrome C (CytC)	promoter
DMR_LG10_12381776	LG10	12381776	12382822	1046	-	0.115607	1.66e-11	Hyper	XM_624205.2	meiotic nuclear division protein 1 homolog	exon,intron,utr5
DMR_LG10_12381776	LG10	12381776	12382822	1046	-	0.115607	1.66e-11	Hyper	XM_391822.4	zinc finger HIT domain-containing protein 1-like	exon,intron,utr5
DMR_LG10_12381776	LG10	12381776	12382822	1046	-	0.115607	1.66e-11	Hyper	XM_001120810.2	inositol tetrakisphosphate 5-kinase	promoter
DMR_LG10_12381776	LG10	12381776	12382822	1046	-	0.115607	1.66e-11	Hyper	XM_003251744.1	hypothetical protein LOC100577847	utr5
DMR_LG1_13899242	LG1	13899242	13899430	188	-	0.108696	3.16e-05	Hyper	XM_397552.4	piefke	exon,intron
DMR_LG16_6759587	LG16	6759587	6760482	895	-	0.11194	0.00160575	Hyper	XM_001120279.2	mutagen-sensitive 308	exon,intron
DMR_LG10_6209683	LG10	6209683	6210046	363	-	0.102326	3.72e-07	Hyper	XM_001122185.1	ATP synthase subunit s, mitochondrial-like	promoter
DMR_LG10_6209683	LG10	6209683	6210046	363	-	0.102326	3.72e-07	Hyper	XM_001122201.2	suppressor of variegation 3-3	exon,intron
DMR_LG15_5244655	LG15	5244655	5245788	1133	75.4788	0.105944	3.3e-43	Hyper	XM_395162.4	e3 ubiquitin-protein ligase KCMF1-like	exon,intron
DMR_LG1_20926204	LG1	20926204	20926952	748	-	0.100244	1.23e-24	Hyper	XM_624149.3	putative adenosylhomocysteinase 3-like	exon,intron
DMR_LG1_20926204	LG1	20926204	20926952	748	-	0.100244	1.23e-24	Hyper	XM_003251654.1	hypothetical protein LOC100576731	promoter
DMR_LG5_14158300	LG5	14158300	14159490	1190	18.3955	0.102327	6.87e-06	Hyper	XM_395206.4	lutropin-choriogonadotropic hormone receptor-like, transcript variant 1	exon,intron
DMR_LG2_5085700	LG2	5085700	5086664	964	-	0.129412	6.84e-14	Hyper	XM_001121004.2	phospholipase D	exon,intron
DMR_LG16_65691	LG16	65691	66188	497	-	0.131148	0.000266258	Hyper	XM_395650.2	hypothetical protein LOC412187	exon,intron,utr5
DMR_LG12_8675802	LG12	8675802	8677088	1286	174.617	0.102308	2.61e-53	Hyper	XM_396742.3	putative transmembrane protein 185B-like	exon,intron,utr3
DMR_LG12_8675802	LG12	8675802	8677088	1286	174.617	0.102308	2.61e-53	Hyper	XM_396741.4	ribosomal protein S3A	intron,utr5
DMR_LG12_8675802	LG12	8675802	8677088	1286	174.617	0.102308	2.61e-53	Hyper	XM_001122502.2	hypothetical protein LOC726780	utr3
DMR_LG1_1947790	LG1	1947790	1948779	989	-	0.116402	1.72e-05	Hyper	XM_003249310.1	leucine-rich repeat serine/threonine-protein kinase 1-like	exon
DMR_LG13_3132676	LG13	3132676	3133926	1250	-	0.102381	6.55e-19	Hyper	XM_624632.3	peroxisomal membrane protein PEX14-like	exon,intron
DMR_LG13_3132676	LG13	3132676	3133926	1250	-	0.102381	6.55e-19	Hyper	XM_391965.4	clathrin coat adaptor protein AP50, transcript variant 1	promoter
DMR_LG1_27088202	LG1	27088202	27088899	697	18.1081	0.127672	1.66e-05	Hyper	XM_624746.3	UPF0172 protein CG3501-like	promoter
DMR_LG1_27088202	LG1	27088202	27088899	697	18.1081	0.127672	1.66e-05	Hyper	XM_003251713.1	hypothetical protein LOC100576885	exon,intron
DMR_LG3_9078596	LG3	9078596	9079582	986	-	0.100244	4.04e-10	Hyper	XM_624260.3	hypothetical protein LOC551874	exon,intron
DMR_LG12_8940067	LG12	8940067	8941132	1065	-	0.104396	3.11e-10	Hyper	XM_624723.3	hypothetical protein LOC552347	exon,intron,utr5
DMR_LG12_8940067	LG12	8940067	8941132	1065	-	0.104396	3.11e-10	Hyper	XM_624705.2	CTL-like protein 1	promoter
DMR_LG10_9951176	LG10	9951176	9952154	978	65.7845	0.110365	4.03e-14	Hyper	XM_393655.4	filamin-A-like	exon,intron
DMR_LG16_1815419	LG16	1815419	1816574	1155	-	0.121622	5.22e-10	Hyper	XM_392899.4	60 kDa heat shock protein, mitochondrial-like	exon,intron,utr5
DMR_LG16_1815419	LG16	1815419	1816574	1155	-	0.121622	5.22e-10	Hyper	XM_624907.3	10 kDa heat shock protein, mitochondrial-like	promoter
DMR_LG1_15648243	LG1	15648243	15649229	986	43.7186	0.102936	2.67e-14	Hyper	XM_395654.4	diaphanous	intron
DMR_LG8_1269819	LG8	1269819	1271109	1290	-	0.103053	1.84e-13	Hyper	XM_003249199.1	hypothetical protein LOC100576788	exon,intron,utr5
DMR_LG7_3456879	LG7	3456879	3457864	985	19.8333	0.100713	8.03e-07	Hyper	XM_624051.3	beta-4-galactosyltransferase 7	exon,intron,utr5,promoter
DMR_LG7_3456879	LG7	3456879	3457864	985	19.8333	0.100713	8.03e-07	Hyper	XM_396618.3	transferrin 2	promoter
DMR_LG2_15359090	LG2	15359090	15359316	226	11.6279	0.106279	0.00304493	Hyper	XM_001122052.2	uncharacterized protein C17orf59 homolog	promoter
DMR_LG2_15359090	LG2	15359090	15359316	226	11.6279	0.106279	0.00304493	Hyper	XM_393615.4	GPI transamidase component PIG-T-like, transcript variant 1	exon,intron
DMR_LG1_28124238	LG1	28124238	28124385	147	14.125	0.11615	0.000191714	Hyper	XM_624446.3	protein phosphatase 1L-like	exon,intron
DMR_LG11_7982519	LG11	7982519	7983609	1090	21.8679	0.104339	3.39e-12	Hyper	XM_391898.4	hypothetical protein LOC408346, transcript variant 1	exon,intron,utr3
DMR_LG11_7982519	LG11	7982519	7983609	1090	21.8679	0.104339	3.39e-12	Hyper	XM_001120855.2	heat shock protein 67B2-like	exon,intron,utr3,utr5
DMR_LG11_7982519	LG11	7982519	7983609	1090	21.8679	0.104339	3.39e-12	Hyper	XM_393788.4	hypothetical protein LOC410307	promoter
DMR_LG4_12455711	LG4	12455711	12456699	988	123.198	0.100409	2.68e-39	Hyper	XM_625106.3	Numb-associated kinase	exon,intron
DMR_LG6_16608425	LG6	16608425	16609421	996	31.1518	0.126688	3.72e-10	Hyper	XM_392962.4	receptor of activated protein kinase C 1, transcript variant 1	exon,intron
DMR_LG6_16608425	LG6	16608425	16609421	996	31.1518	0.126688	3.72e-10	Hyper	XM_001123084.2	ankyrin repeat and MYND domain-containing protein 2-like	intron,utr3
DMR_LG6_16608425	LG6	16608425	16609421	996	31.1518	0.126688	3.72e-10	Hyper	XM_395827.4	mitochondrial ribosomal protein L15	promoter
DMR_LG10_10507997	LG10	10507997	10508162	165	-	0.102804	0.000102563	Hyper	XM_624395.3	putative ATPase N2B-like	promoter
DMR_LG10_10507997	LG10	10507997	10508162	165	-	0.102804	0.000102563	Hyper	XM_624421.2	rab-like protein 3-like	exon
DMR_LG10_10507997	LG10	10507997	10508162	165	-	0.102804	0.000102563	Hyper	XM_395253.3	transcription factor IIEalpha	promoter
DMR_LG2_5591512	LG2	5591512	5592776	1264	35.1148	0.116037	1.79e-11	Hyper	XM_397392.4	tetratricopeptide repeat protein 28-like, transcript variant 1	exon,intron
DMR_LG2_13849165	LG2	13849165	13850224	1059	51.1275	0.108737	1.02e-15	Hyper	XM_394309.4	adenosine deaminase	promoter
DMR_LG2_13849165	LG2	13849165	13850224	1059	51.1275	0.108737	1.02e-15	Hyper	XM_003251237.1	programmed cell death protein 6-like, transcript variant 2	exon,intron,utr3
DMR_LG10_10041212	LG10	10041212	10041800	588	44.4194	0.107208	1.34e-14	Hyper	XM_393681.3	hypothetical protein LOC410198	exon
DMR_LG5_14091163	LG5	14091163	14091763	600	36.7793	0.100787	1.75e-11	Hyper	XM_003251481.1	uncharacterized aarF domain-containing protein kinase 1-like, transcript variant 1	exon
DMR_LG9_10671248	LG9	10671248	10672234	986	34.0536	0.100314	1.55e-34	Hyper	XM_392756.4	hypothetical protein LOC409232	exon,intron,utr3
DMR_LG9_10671248	LG9	10671248	10672234	986	34.0536	0.100314	1.55e-34	Hyper	XM_623765.3	dipeptidase 1-like, transcript variant 2	promoter
DMR_LG11_10424859	LG11	10424859	10426238	1379	47.176	0.101486	1.5e-15	Hyper	XM_393805.4	villin-like protein quail	exon,intron,utr3
DMR_LG11_10424859	LG11	10424859	10426238	1379	47.176	0.101486	1.5e-15	Hyper	XM_391905.4	proteasome subunit beta type-7-like	exon,intron,utr3
DMR_LG11_10424859	LG11	10424859	10426238	1379	47.176	0.101486	1.5e-15	Hyper	XM_624448.3	dynein intermediate chain 2, ciliary-like, transcript variant 2	utr3
DMR_LG5_9868884	LG5	9868884	9869876	992	95.2218	0.101898	1.26e-74	Hyper	XM_003251091.1	hypothetical protein LOC100578463	promoter
DMR_LG5_9868884	LG5	9868884	9869876	992	95.2218	0.101898	1.26e-74	Hyper	XM_003251098.1	zinc finger protein 836-like	exon,intron
DMR_LG11_11557941	LG11	11557941	11558041	100	-	0.107914	0.000169151	Hyper	XM_393830.4	angio-associated migratory cell protein-like	exon,intron
DMR_LG11_11557941	LG11	11557941	11558041	100	-	0.107914	0.000169151	Hyper	XM_003250862.1	cation transport regulator-like protein 1-like	promoter
DMR_LG9_5993550	LG9	5993550	5994937	1387	52.4254	0.102237	3.1e-57	Hyper	XM_003249859.1	AP-1 complex subunit mu-1-like, transcript variant 2	exon,intron,utr3,utr5
DMR_LG3_3714329	LG3	3714329	3715048	719	34.3376	0.10195	9.35e-12	Hyper	XM_396302.4	SWI/SNF-related matrix-associated actin-dependent regulator of chromatin subfamily A containing DEAD/H box 1-like	exon,intron,utr5
DMR_LG12_4686591	LG12	4686591	4686742	151	13.2673	0.183094	0.00021942	Hyper	NM_001185086.1	BBSome-interacting protein 1-like	promoter
DMR_LG12_4686591	LG12	4686591	4686742	151	13.2673	0.183094	0.00021942	Hyper	XM_392952.4	protein transport protein Sec24C-like	exon,intron
DMR_LG12_4686591	LG12	4686591	4686742	151	13.2673	0.183094	0.00021942	Hyper	NM_001185079.1	LMBR1 domain-containing protein 2 homolog	promoter
DMR_LG13_705231	LG13	705231	706161	930	31.0383	0.103652	3.65e-35	Hyper	XM_003249125.1	caspase-2-like	exon,intron
DMR_LG13_705231	LG13	705231	706161	930	31.0383	0.103652	3.65e-35	Hyper	XM_393883.4	proteasome activator complex subunit 3-like	exon,intron,utr3
DMR_LG10_5276990	LG10	5276990	5277963	973	43.3696	0.134507	1.44e-12	Hyper	XM_001122736.2	transcription initiation factor TFIID subunit 9-like	promoter
DMR_LG10_5276990	LG10	5276990	5277963	973	43.3696	0.134507	1.44e-12	Hyper	XM_003250067.1	26S proteasome non-ATPase regulatory subunit 1-like	exon,intron
DMR_LG2_4604683	LG2	4604683	4605151	468	-	0.100304	1.89e-10	Hyper	XM_624234.2	d-arabinose 1-dehydrogenase-like	exon,utr3
DMR_LG2_4604683	LG2	4604683	4605151	468	-	0.100304	1.89e-10	Hyper	XM_001120536.2	hypothetical protein LOC724645	utr3
DMR_LG2_4604683	LG2	4604683	4605151	468	-	0.100304	1.89e-10	Hyper	XM_001120645.1	paired box protein Pax-6-like	utr3
DMR_LG2_4604683	LG2	4604683	4605151	468	-	0.100304	1.89e-10	Hyper	XM_003250615.1	hypothetical protein LOC726982	utr3
DMR_LG2_4604683	LG2	4604683	4605151	468	-	0.100304	1.89e-10	Hyper	XM_392246.4	KH domain-containing, RNA-binding, signal transduction-associated protein 3-like, transcript variant 2	promoter
DMR_LG2_4604683	LG2	4604683	4605151	468	-	0.100304	1.89e-10	Hyper	XM_001122051.2	hypothetical protein LOC726303	exon,utr3
DMR_LG4_12684174	LG4	12684174	12685062	888	-	0.103627	0.000142011	Hyper	XM_393156.4	hypothetical protein LOC409658	exon,intron,utr5
DMR_LG9_282735	LG9	282735	283732	997	66.0869	0.101619	7.81e-62	Hyper	XM_623948.3	Ras-related protein Rac, transcript variant 1	exon,intron,utr3
DMR_LG8_11539000	LG8	11539000	11539997	997	-	0.125	2.77e-14	Hyper	XM_001121788.2	polycomb protein Scm	exon,intron
DMR_LG8_11539000	LG8	11539000	11539997	997	-	0.125	2.77e-14	Hyper	XM_624141.2	phosphorylated CTD-interacting factor 1-like	promoter
DMR_LG8_9749525	LG8	9749525	9750927	1402	-	0.107143	2.43e-14	Hyper	XM_396067.4	N-acetylglucosamine 6-O-sulfotransferase, transcript variant 3	exon,intron
DMR_LG13_8763829	LG13	8763829	8764803	974	84.6374	0.116649	3.13e-24	Hyper	XM_391986.4	hypothetical protein LOC408439	exon
DMR_LG11_13423694	LG11	13423694	13424423	729	31.3605	0.11371	3.23e-18	Hyper	XM_625214.2	Rpn12 protein	promoter
DMR_LG11_13423694	LG11	13423694	13424423	729	31.3605	0.11371	3.23e-18	Hyper	XM_623679.3	hypothetical protein LOC551211, transcript variant 2	exon,intron
DMR_LG15_9562729	LG15	9562729	9563895	1166	38.7131	0.103135	4.46e-31	Hyper	XM_392892.4	transitional endoplasmic reticulum ATPase TER94, transcript variant 1	exon,intron
DMR_LG11_1103720	LG11	1103720	1104702	982	-	0.158416	1.85e-05	Hyper	XM_001123155.2	nuclear pore complex protein Nup153-like	exon,intron
DMR_LG5_8605322	LG5	8605322	8606699	1377	-	0.181818	1.02e-47	Hyper	XM_001121602.2	hypothetical protein LOC725795	exon,intron
DMR_LG15_9562406	LG15	9562406	9563318	912	34.5303	0.103916	1.86e-27	Hyper	XM_392892.4	transitional endoplasmic reticulum ATPase TER94, transcript variant 1	exon,intron
DMR_LG4_4244789	LG4	4244789	4245775	986	-	0.120944	8.16e-12	Hyper	XM_003249666.1	leucine-rich repeat protein soc-2 homolog	exon,utr3
DMR_LG5_14293495	LG5	14293495	14294668	1173	50.0418	0.103029	5.07e-44	Hyper	XM_001122956.2	protein spire-like	exon,intron
DMR_LG1_26643739	LG1	26643739	26645186	1447	-	0.105624	5.12e-19	Hyper	XM_392175.4	BTB/POZ domain-containing protein 2-like	promoter
DMR_LG1_26643739	LG1	26643739	26645186	1447	-	0.105624	5.12e-19	Hyper	XM_003251704.1	Rho-associated, coiled-coil containing protein kinase 2	exon,intron,utr5
DMR_LG8_6517766	LG8	6517766	6518759	993	16.4938	0.104375	8.81e-30	Hyper	XM_003250299.1	dynein light chain D	exon,utr3
DMR_LG8_6517766	LG8	6517766	6518759	993	16.4938	0.104375	8.81e-30	Hyper	XM_001121388.2	intraflagellar transport protein 81 homolog	promoter
DMR_LG8_6517766	LG8	6517766	6518759	993	16.4938	0.104375	8.81e-30	Hyper	XM_392857.4	cathepsin D	promoter
DMR_LG5_5631009	LG5	5631009	5632243	1234	202.138	0.102937	8.07e-62	Hyper	XM_392691.4	elongation factor 2-like, transcript variant 1	exon,intron
DMR_LG15_9504382	LG15	9504382	9505116	734	-	0.117117	2.48e-06	Hyper	XM_623432.3	vacuole membrane protein 1	exon,utr3
DMR_LG9_6164667	LG9	6164667	6165760	1093	-	0.13467	6.43e-10	Hyper	XM_396333.4	hypothetical protein LOC412881	exon,intron,utr5
DMR_LG9_6164667	LG9	6164667	6165760	1093	-	0.13467	6.43e-10	Hyper	XM_396332.3	myotubularin-related protein 9-like	promoter
DMR_LG9_6164667	LG9	6164667	6165760	1093	-	0.13467	6.43e-10	Hyper	XM_003249911.1	hypothetical protein LOC100577223	utr5
DMR_LG6_1969428	LG6	1969428	1970413	985	-	0.10158	2.4e-12	Hyper	XM_393333.4	transport and golgi organization 7	exon,intron,utr5,promoter
DMR_LG10_10396646	LG10	10396646	10396790	144	-	0.115702	0.00253859	Hyper	XM_001122220.2	hypothetical protein LOC726488	exon
DMR_LG5_9285289	LG5	9285289	9286774	1485	-	0.103846	1.4e-37	Hyper	XM_001121285.2	ubiquitin carboxyl-terminal hydrolase 45-like	exon,intron
DMR_LG8_1947826	LG8	1947826	1947963	137	9.67033	0.108379	0.00340796	Hyper	XM_624245.3	hypothetical protein LOC551860	intron
DMR_LG1_28624098	LG1	28624098	28625022	924	19.837	0.103216	1.5e-10	Hyper	XM_003251740.1	segmentation protein cap'n'collar-like	intron
DMR_LG1_28624098	LG1	28624098	28625022	924	19.837	0.103216	1.5e-10	Hyper	NM_001040255.1	ATP-dependent RNA helicase vasa (vas)	exon,intron
DMR_LG1_28284258	LG1	28284258	28285426	1168	-	0.102941	3.12e-14	Hyper	XM_001119850.2	protein FAM54A-like	exon,intron,utr3
DMR_LG1_22584062	LG1	22584062	22585055	993	-	0.129944	2.9e-11	Hyper	XM_392830.4	collagen type IV alpha-3-binding protein-like, transcript variant 1	exon,intron
DMR_LG1_22584062	LG1	22584062	22585055	993	-	0.129944	2.9e-11	Hyper	XM_003251677.1	nuclear pore membrane glycoprotein 210-like	promoter
DMR_LG5_4906102	LG5	4906102	4907042	940	-	0.103734	6.67e-15	Hyper	XM_003249962.1	n-acetylgalactosaminyltransferase 6-like, transcript variant 2	exon,intron
DMR_LG5_4906102	LG5	4906102	4907042	940	-	0.103734	6.67e-15	Hyper	XM_625146.3	hydroxyacid oxidase 1-like	intron
DMR_LG13_3674642	LG13	3674642	3675409	767	-	0.113208	0.000187785	Hyper	XM_001122479.2	hypothetical protein LOC726759	intron,utr5
DMR_LG13_3674642	LG13	3674642	3675409	767	-	0.113208	0.000187785	Hyper	XM_393939.4	cyclin H	exon,intron,utr3
DMR_LG13_3674642	LG13	3674642	3675409	767	-	0.113208	0.000187785	Hyper	XM_003249631.1	hypothetical protein LOC100577964	promoter
DMR_LG10_3210023	LG10	3210023	3211815	1792	41.9203	0.112316	9.82e-64	Hyper	XM_396716.4	galactosylgalactosylxylosylprotein 3-beta-glucuronosyltransferase I	exon,intron,utr3
DMR_LG10_3210023	LG10	3210023	3211815	1792	41.9203	0.112316	9.82e-64	Hyper	XM_001120942.2	protein FAM135A-like	promoter
DMR_LG10_3210023	LG10	3210023	3211815	1792	41.9203	0.112316	9.82e-64	Hyper	XM_393339.4	immunoglobulin-like and fibronectin type III domain containing 12, transcript variant 1	exon,utr3
DMR_LG13_9550534	LG13	9550534	9550956	422	-	0.115702	0.00113673	Hyper	XM_001120325.2	PI-PLC X domain-containing protein 3-like	promoter
DMR_LG10_12394455	LG10	12394455	12395323	868	-	0.126761	7.8e-09	Hyper	XM_003251273.1	zinc finger protein 62 homolog	exon
DMR_LG8_1876941	LG8	1876941	1877932	991	28.7981	0.103338	3.47e-09	Hyper	XM_003250605.1	timeout	utr5
DMR_LG8_1876941	LG8	1876941	1877932	991	28.7981	0.103338	3.47e-09	Hyper	XM_001122236.2	UPF0609 protein CG1218-like	promoter
DMR_LG8_1876941	LG8	1876941	1877932	991	28.7981	0.103338	3.47e-09	Hyper	XM_393592.4	N-acetylglucosaminyltransferase	exon,intron,utr5,promoter
DMR_LG11_14159091	LG11	14159091	14160241	1150	38.1767	0.102556	1.26e-23	Hyper	XM_393257.2	hypothetical protein LOC409764	exon,intron,utr5
DMR_LG11_14159091	LG11	14159091	14160241	1150	38.1767	0.102556	1.26e-23	Hyper	XM_001121212.2	U6 snRNA-associated Sm-like protein LSm7, transcript variant 1	promoter
DMR_LG11_14159091	LG11	14159091	14160241	1150	38.1767	0.102556	1.26e-23	Hyper	XM_623757.2	transcription factor Ken	utr5
DMR_LG11_14159091	LG11	14159091	14160241	1150	38.1767	0.102556	1.26e-23	Hyper	XM_001121157.2	hypothetical protein LOC725289	promoter
DMR_LG2_2839618	LG2	2839618	2840660	1042	36	0.102339	2.53e-10	Hyper	XM_396724.4	abhydrolase domain-containing protein FAM108C1-like, transcript variant 1	exon,intron,utr3
DMR_LG8_13353984	LG8	13353984	13356094	2110	59.5872	0.13422	1.01e-35	Hyper	XM_396401.4	nucleoporin GLE1	exon,intron,utr3,utr5,promoter
DMR_LG8_13353984	LG8	13353984	13356094	2110	59.5872	0.13422	1.01e-35	Hyper	XM_003251380.1	nucleoporin GLE1-like	promoter
DMR_LG6_16584566	LG6	16584566	16584817	251	-	0.104418	3.28e-07	Hyper	XM_001120416.2	RNA polymerase I 135kD subunit	exon,intron
DMR_LG15_6846711	LG15	6846711	6847697	986	21.1885	0.107386	2.95e-12	Hyper	XM_394090.2	solute carrier family 25 member 44-like	exon,intron,utr5
DMR_LG15_2324199	LG15	2324199	2325765	1566	86.8532	0.102941	1.1e-25	Hyper	XM_393409.4	cullin-associated NEDD8-dissociated protein 1-like, transcript variant 1	exon,intron
DMR_LG5_10267321	LG5	10267321	10267591	270	-	0.116279	1.85e-08	Hyper	NM_001123013.1	endoribonuclease Dicer-1 (Dcr-1)	exon
DMR_LG14_4673617	LG14	4673617	4674492	875	-	0.11954	1.83e-16	Hyper	NM_001077809.1	glutamate-gated chloride channel (GluCl)	intron
DMR_LG7_12794910	LG7	12794910	12795898	988	15.3319	0.109571	1.9e-17	Hyper	XM_003251345.1	hypothetical protein LOC408903, transcript variant 1	intron
DMR_LG5_9810919	LG5	9810919	9811880	961	66.2664	0.10182	4.45e-22	Hyper	XM_624757.2	PQ-loop repeat-containing protein 1-like	promoter
DMR_LG5_9810919	LG5	9810919	9811880	961	66.2664	0.10182	4.45e-22	Hyper	XM_003251090.1	hypothetical protein LOC100578298	exon,intron
DMR_LG6_16273550	LG6	16273550	16274344	794	-	0.105263	0.00281977	Hyper	XM_392873.4	intraflagellar transport protein 74 homolog	exon,intron
DMR_LG11_1787499	LG11	1787499	1787955	456	-	0.111597	3.06e-16	Hyper	XM_393779.4	conserved oligomeric Golgi complex subunit 6	exon,intron
DMR_LG11_1787499	LG11	1787499	1787955	456	-	0.111597	3.06e-16	Hyper	XM_393778.2	sorting nexin-16-like	promoter
DMR_LG11_1787499	LG11	1787499	1787955	456	-	0.111597	3.06e-16	Hyper	XM_001121710.2	protein kinase related to protein kinase N	promoter
DMR_LG6_17545860	LG6	17545860	17546011	151	-	0.1	0.000216993	Hyper	XM_001120478.2	chitin deacetylase-like 4	exon,intron
DMR_LG11_1089116	LG11	1089116	1090100	984	-	0.120968	7.67e-15	Hyper	XM_396987.4	hypothetical protein LOC413545	exon,intron
DMR_LG1_26143991	LG1	26143991	26144952	961	38.8849	0.102116	1.23e-12	Hyper	XM_392651.4	ras-related protein Rab-2-like	exon,intron
DMR_LG1_26143991	LG1	26143991	26144952	961	38.8849	0.102116	1.23e-12	Hyper	XM_392652.4	tyrosine-protein kinase Abl-like	promoter
DMR_LG2_15476596	LG2	15476596	15477875	1279	116.431	0.12202	1.97e-36	Hyper	XM_392196.4	zinc finger protein 76-like	exon,intron,utr5
DMR_LG2_15476596	LG2	15476596	15477875	1279	116.431	0.12202	1.97e-36	Hyper	XM_624043.3	solute carrier family 41 member 1-like, transcript variant 1	intron,utr3
DMR_LG2_15476596	LG2	15476596	15477875	1279	116.431	0.12202	1.97e-36	Hyper	XM_394280.3	FYVE, RhoGEF and PH domain-containing protein 4-like, transcript variant 1	promoter
DMR_LG2_15476596	LG2	15476596	15477875	1279	116.431	0.12202	1.97e-36	Hyper	XM_003250872.1	hypothetical protein LOC100578878	utr5
DMR_LG2_2954353	LG2	2954353	2955087	734	82.6804	0.107192	3.62e-24	Hyper	XM_396598.4	DEAH (Asp-Glu-Ala-His) box polypeptide 35, transcript variant 1	exon,intron
DMR_LG2_2954353	LG2	2954353	2955087	734	82.6804	0.107192	3.62e-24	Hyper	XM_623931.3	WD repeat-containing protein 89-like	promoter
DMR_LG4_2425724	LG4	2425724	2425858	134	44.7104	0.104321	2.28e-12	Hyper	XM_003252014.1	arabinose 5-phosphate isomerase-like	utr3
DMR_LG4_2425724	LG4	2425724	2425858	134	44.7104	0.104321	2.28e-12	Hyper	XM_003249323.1	multidrug resistance-associated protein 1-like	exon,utr3
DMR_LG14_8702545	LG14	8702545	8703496	951	111.27	0.105826	2.54e-32	Hyper	XM_392920.4	deterin	exon,intron,utr3
DMR_LG14_8702545	LG14	8702545	8703496	951	111.27	0.105826	2.54e-32	Hyper	XM_394045.4	putative inorganic phosphate cotransporter-like	exon,utr5,promoter
DMR_LG14_8702545	LG14	8702545	8703496	951	111.27	0.105826	2.54e-32	Hyper	XM_001120807.1	probable mitochondrial import inner membrane translocase subunit Tim17 1-like	utr3
DMR_LG5_5718982	LG5	5718982	5720180	1198	62.5814	0.102979	3.04e-19	Hyper	XM_394550.3	UPF0553 protein C9orf64 homolog	promoter
DMR_LG5_5718982	LG5	5718982	5720180	1198	62.5814	0.102979	3.04e-19	Hyper	XM_001121635.2	hypothetical protein LOC725833	intron,utr5
DMR_LG14_5905129	LG14	5905129	5905773	644	154.603	0.101121	4.61e-46	Hyper	XM_003250154.1	histone H3.3-like, transcript variant 2	intron,utr5
DMR_LG14_5905129	LG14	5905129	5905773	644	154.603	0.101121	4.61e-46	Hyper	XM_003250153.1	histone H3.3-like, transcript variant 1	exon,intron,utr3
DMR_LG6_18346560	LG6	18346560	18347730	1170	59.292	0.119942	5.76e-18	Hyper	XM_001121896.2	exportin 6	exon,intron
DMR_LG6_15462064	LG6	15462064	15463030	966	-	0.104082	1.35e-27	Hyper	XM_003251530.1	ADAMTS-like protein 3-like	promoter
DMR_LG6_15462064	LG6	15462064	15463030	966	-	0.104082	1.35e-27	Hyper	XM_394618.3	transcription initiation factor TFIID subunit 11, transcript variant 1	exon,intron,utr5
DMR_LG11_2921774	LG11	2921774	2922664	890	40.6899	0.100101	7.95e-24	Hyper	XM_623881.3	serine/threonine-protein phosphatase 6 regulatory subunit 3-like	exon,intron
DMR_LG10_6815111	LG10	6815111	6815978	867	-	0.102894	5.34e-09	Hyper	XM_393004.4	hypothetical protein LOC409497	exon,intron,utr5
DMR_LG1_24349345	LG1	24349345	24349780	435	10.5769	0.127692	0.00164944	Hyper	XM_395863.4	BRWD3 protein	promoter
DMR_LG1_24349345	LG1	24349345	24349780	435	10.5769	0.127692	0.00164944	Hyper	XM_623755.3	dehydrodolichyl diphosphate synthase-like	exon,intron
DMR_LG14_7975447	LG14	7975447	7975667	220	11.664	0.131654	0.000929312	Hyper	XM_394012.2	glycolipid transfer protein domain-containing protein 1-like	promoter
DMR_LG6_14236873	LG6	14236873	14237868	995	-	0.121951	4.69e-06	Hyper	XM_394622.2	huntingtin-interacting protein 14, transcript variant 1	exon,utr3
DMR_LG10_6355067	LG10	6355067	6356048	981	67.7492	0.110879	1.42e-20	Hyper	XM_395559.4	phosphatase nuclear targeting subunit	promoter
DMR_LG10_6355067	LG10	6355067	6356048	981	67.7492	0.110879	1.42e-20	Hyper	XM_624902.3	mitochondrial ribosomal protein S18B	exon,intron,utr3
DMR_LG12_9839178	LG12	9839178	9839292	114	-	0.110294	0.0012904	Hyper	XM_003250925.1	isocitrate dehydrogenase [NAD] subunit gamma 1, mitochondrial-like, transcript variant 1	promoter
DMR_LG12_9839178	LG12	9839178	9839292	114	-	0.110294	0.0012904	Hyper	XM_393875.2	chromobox protein homolog 1-like	exon
DMR_LG11_12620528	LG11	12620528	12621519	991	-	0.10443	9.28e-33	Hyper	XM_001122522.2	peroxisomal N(1)-acetyl-spermine/spermidine oxidase-like	exon,utr3
DMR_LG5_13943980	LG5	13943980	13944932	952	-	0.102832	2.71e-18	Hyper	XM_393585.4	DNA repair protein complementing XP-G cells homolog	promoter
DMR_LG5_13943980	LG5	13943980	13944932	952	-	0.102832	2.71e-18	Hyper	XM_003251462.1	suppressor of Hairless	exon,intron,utr5
DMR_LG15_8362465	LG15	8362465	8363707	1242	-	0.118785	4.58e-13	Hyper	XM_624328.3	transmembrane protein HEM-2	exon
DMR_LG2_12712869	LG2	12712869	12713735	866	-	0.111111	0.000103127	Hyper	XM_392745.4	hypothetical protein LOC409221	promoter
DMR_LG2_12712869	LG2	12712869	12713735	866	-	0.111111	0.000103127	Hyper	XM_001121513.2	RNA polymerase-associated protein Rtf1	exon,intron
DMR_LG14_968619	LG14	968619	969592	973	-	0.103627	5.19e-12	Hyper	XM_624129.3	hypothetical LOC551742	intron
DMR_LG12_7133505	LG12	7133505	7133997	492	55.73	0.107736	3.38e-18	Hyper	XM_397101.4	ATP-dependent RNA helicase DDX54-like	exon,intron
DMR_LG7_7537611	LG7	7537611	7539093	1482	-	0.100917	1.98e-51	Hyper	XM_623666.3	s-adenosylmethionine synthase-like, transcript variant 2	exon,intron
DMR_LG2_15087861	LG2	15087861	15088053	192	-	0.101449	0.000391511	Hyper	XM_396657.4	Rab11 interacting protein	exon,intron
DMR_LG3_12808555	LG3	12808555	12809552	997	-	0.124138	1.09e-06	Hyper	XM_003251396.1	hypothetical protein LOC100576785	exon,intron,utr3,utr5
DMR_LG3_12808555	LG3	12808555	12809552	997	-	0.124138	1.09e-06	Hyper	XM_394386.4	serine/threonine-protein kinase GD17699-like	exon,intron
DMR_LG11_12694232	LG11	12694232	12695224	992	77.9285	0.102983	9.66e-23	Hyper	XM_624370.3	putative RNA-binding protein Luc7-like 2-like	intron
DMR_LG14_7689036	LG14	7689036	7689578	542	42.3107	0.117694	2.83e-14	Hyper	XM_394021.2	ras association domain-containing protein 8-like	exon,intron
DMR_LG14_7689036	LG14	7689036	7689578	542	42.3107	0.117694	2.83e-14	Hyper	XM_624422.3	dimethyladenosine transferase	promoter
DMR_LG13_8460313	LG13	8460313	8461308	995	-	0.135593	0.00319053	Hyper	XM_001120578.2	hypothetical protein LOC724687	promoter
DMR_LG13_8460313	LG13	8460313	8461308	995	-	0.135593	0.00319053	Hyper	XM_001120619.2	inhibitor of kappaB kinase gamma	exon,intron,utr3
DMR_LG10_11396164	LG10	11396164	11396312	148	-	0.101744	3.91e-17	Hyper	XM_393240.4	protein MON2 homolog	exon,intron
DMR_LG11_13825328	LG11	13825328	13826183	855	107.127	0.108073	1.71e-31	Hyper	XM_003251498.1	FAD synthase-like	promoter
DMR_LG11_13825328	LG11	13825328	13826183	855	107.127	0.108073	1.71e-31	Hyper	XM_393767.4	probable tRNA (uracil-O(2)-)-methyltransferase-like	exon,intron
DMR_LG15_9296429	LG15	9296429	9297314	885	-	0.106858	8.51e-17	Hyper	XM_392050.4	rab11 binding protein	promoter
DMR_LG15_9296429	LG15	9296429	9297314	885	-	0.106858	8.51e-17	Hyper	XM_394058.4	fragile X mental retardation syndrome-related protein 1, transcript variant 2	exon,intron
DMR_LG7_10949083	LG7	10949083	10949489	406	-	0.129032	0.00830916	Hyper	XM_393066.4	polyadenylate-binding protein 2	exon,intron,utr5
DMR_LG11_11556121	LG11	11556121	11556977	856	-	0.101307	4.25e-10	Hyper	XM_393830.4	angio-associated migratory cell protein-like	exon,intron,utr3
DMR_LG11_11556121	LG11	11556121	11556977	856	-	0.101307	4.25e-10	Hyper	XM_393828.3	katanin 80	promoter
DMR_LG11_11556121	LG11	11556121	11556977	856	-	0.101307	4.25e-10	Hyper	XM_393829.3	UPF0598 protein C8orf82 homolog	exon,intron,utr3
DMR_LG5_11206945	LG5	11206945	11207941	996	-	0.136905	1.59e-05	Hyper	XM_003251049.1	riboflavin transporter 2-like	promoter
DMR_LG5_11206945	LG5	11206945	11207941	996	-	0.136905	1.59e-05	Hyper	XM_394584.4	riboflavin transporter 2-A-like	exon,intron,utr5
DMR_LG4_6437562	LG4	6437562	6437718	156	-	0.139073	2.24e-06	Hyper	XM_624455.3	uncharacterized protein KIAA0090-like	exon
DMR_LG2_10175635	LG2	10175635	10175743	108	-	0.10582	0.000303195	Hyper	XM_003250688.1	enhancer of mRNA-decapping protein 3-like	exon,utr3
DMR_LG2_10175635	LG2	10175635	10175743	108	-	0.10582	0.000303195	Hyper	XM_001122941.1	superoxide dismutase [Fe]-like	utr3
DMR_LG2_10175635	LG2	10175635	10175743	108	-	0.10582	0.000303195	Hyper	XM_001120050.2	hypothetical protein LOC724258	utr3
DMR_LG5_13276477	LG5	13276477	13277048	571	-	0.107143	1.32e-09	Hyper	XM_001120827.2	importin-5-like	exon,intron
DMR_LG13_1809105	LG13	1809105	1810075	970	-	0.122093	0.00140334	Hyper	XM_003249274.1	borealin-like	exon,utr3
DMR_LG13_1809105	LG13	1809105	1810075	970	-	0.122093	0.00140334	Hyper	XM_003249273.1	leucine-rich repeat-containing protein 51-like, transcript variant 2	promoter
DMR_LG13_1809105	LG13	1809105	1810075	970	-	0.122093	0.00140334	Hyper	XM_001120488.2	hypothetical protein LOC724591	exon,promoter
DMR_LG2_1205134	LG2	1205134	1205337	203	-	0.10274	0.00133374	Hyper	XM_001122456.2	hypothetical protein LOC726735	exon,intron
DMR_LG15_6660071	LG15	6660071	6660729	658	-	0.10299	1.2e-08	Hyper	XM_393307.4	retinophilin protein	exon,intron,utr3
DMR_LG15_6660071	LG15	6660071	6660729	658	-	0.10299	1.2e-08	Hyper	XM_393557.4	hypothetical protein LOC410070	utr3
DMR_LG15_6660071	LG15	6660071	6660729	658	-	0.10299	1.2e-08	Hyper	XM_001121916.2	pantothenate kinase 2, mitochondrial-like	promoter
DMR_LG6_6962943	LG6	6962943	6963061	118	-	0.136842	0.00175854	Hyper	XM_001121579.2	phosphotidylinositol 3 kinase 59F ortholog	exon
DMR_LG7_10489988	LG7	10489988	10490090	102	-	0.111111	0.00347337	Hyper	XM_394693.4	hypothetical protein LOC411219	exon,intron
DMR_LG15_6654464	LG15	6654464	6655443	979	-	0.146789	0.0005935	Hyper	XM_395406.3	fumble	exon,intron
DMR_LG15_6654464	LG15	6654464	6655443	979	-	0.146789	0.0005935	Hyper	XM_001121916.2	pantothenate kinase 2, mitochondrial-like	exon,utr3
DMR_LG14_8865445	LG14	8865445	8866798	1353	48.1415	0.113049	7.42e-16	Hyper	NM_001162398.1	translocase of outer membrane 7 (Tom7)	promoter
DMR_LG14_8865445	LG14	8865445	8866798	1353	48.1415	0.113049	7.42e-16	Hyper	XM_003250665.1	hypothetical protein LOC100576494	exon,intron,utr5,promoter
DMR_LG14_8865445	LG14	8865445	8866798	1353	48.1415	0.113049	7.42e-16	Hyper	XM_003250664.1	hypothetical protein LOC100576461	exon,intron,utr3
DMR_LG2_15022767	LG2	15022767	15023149	382	-	0.101781	8.88e-10	Hyper	XM_623193.3	transketolase, transcript variant 1	exon,intron
DMR_LG2_2971414	LG2	2971414	2972689	1275	31.5789	0.127412	5.05e-19	Hyper	XM_395607.4	hypothetical protein LOC412143	exon,intron
DMR_LG5_13253759	LG5	13253759	13255032	1273	-	0.127796	1.54e-09	Hyper	XM_396514.4	pebble	exon,intron
DMR_LG7_9355636	LG7	9355636	9356009	373	-	0.109756	0.011145	Hyper	XM_001122109.2	hypothetical protein LOC726366	exon,intron
DMR_LG15_9751430	LG15	9751430	9752609	1179	-	0.120567	1.35e-17	Hyper	XM_001120215.2	KLRAQ motif-containing protein 1-like	exon,intron
DMR_LG4_4218834	LG4	4218834	4219005	171	-	0.111111	0.00633427	Hyper	XM_001121089.2	integrin alpha-4-like	utr5
DMR_LG4_4218834	LG4	4218834	4219005	171	-	0.111111	0.00633427	Hyper	XM_625276.3	hypothetical LOC552171	intron,utr5
DMR_LG4_4218834	LG4	4218834	4219005	171	-	0.111111	0.00633427	Hyper	XM_001120630.2	ectonucleotide pyrophosphatase/phosphodiesterase family member 4-like	intron
DMR_LG4_4218834	LG4	4218834	4219005	171	-	0.111111	0.00633427	Hyper	XM_003249283.1	hypothetical protein LOC100577738	utr5
DMR_LG4_4218834	LG4	4218834	4219005	171	-	0.111111	0.00633427	Hyper	XM_623139.3	stromal membrane-associated protein 1-like	intron,utr5
DMR_LG16_1951724	LG16	1951724	1952811	1087	60.1814	0.102257	4.34e-61	Hyper	XM_395497.4	S-phase kinase-associated protein 2	exon,intron
DMR_LG1_28056540	LG1	28056540	28057719	1179	-	0.110482	3.83e-22	Hyper	XM_392171.4	short spindle protein 4-like, transcript variant 1	intron
DMR_LG3_13219250	LG3	13219250	13219343	93	-	0.114754	8.08e-07	Hyper	XM_624090.2	late secretory pathway protein AVL9 homolog	intron
DMR_LG2_9520522	LG2	9520522	9520901	379	-	0.104167	1.64e-07	Hyper	XM_003250732.1	lines, transcript variant 1	intron,utr5
DMR_LG2_9520522	LG2	9520522	9520901	379	-	0.104167	1.64e-07	Hyper	XM_395596.4	serine/threonine-protein kinase Genghis Khan	exon,intron
DMR_LG6_1299606	LG6	1299606	1300324	718	42.6651	0.103645	7.31e-13	Hyper	XM_395446.3	death-associated protein kinase 1-like, transcript variant 2	exon,intron
DMR_LG8_5998168	LG8	5998168	5999162	994	-	0.103641	3.91e-11	Hyper	XM_001121946.2	splicing factor, arginine/serine-rich 18-like	exon,intron
DMR_LG8_2476251	LG8	2476251	2476684	433	-	0.119565	9.4e-07	Hyper	XM_396698.4	ATP-binding cassette sub-family F member 2-like	exon,intron
DMR_LG9_9265046	LG9	9265046	9265219	173	-	0.123967	1.79e-07	Hyper	XM_395750.4	cytosolic Fe-S cluster assembly factor NUBP1 homolog	exon,intron
DMR_LG3_3366009	LG3	3366009	3366294	285	-	0.101064	3.82e-05	Hyper	XM_396089.4	restin homolog	exon
DMR_LG9_262550	LG9	262550	263526	976	177.91	0.103335	4.16e-54	Hyper	XM_393238.4	RhoGDI protein, transcript variant 1	exon,intron,utr3
DMR_LG5_12302728	LG5	12302728	12302822	94	-	0.110236	0.00249136	Hyper	XM_395563.4	AP-3 complex subunit delta	exon,intron
DMR_LG1_1954064	LG1	1954064	1955058	994	-	0.11194	1.12e-18	Hyper	XM_003249297.1	28S ribosomal protein S23, mitochondrial-like	exon,intron,promoter
DMR_LG1_1954064	LG1	1954064	1955058	994	-	0.11194	1.12e-18	Hyper	XM_003249309.1	7,8-dihydro-8-oxoguanine triphosphatase-like	promoter
DMR_LG1_1954064	LG1	1954064	1955058	994	-	0.11194	1.12e-18	Hyper	XM_003249308.1	hypothetical protein LOC100576954	promoter
DMR_LG1_1954064	LG1	1954064	1955058	994	-	0.11194	1.12e-18	Hyper	XM_394239.4	deoxyhypusine hydroxylase-like	exon,intron,utr5,promoter
DMR_LG2_9177859	LG2	9177859	9178116	257	-	0.105263	1.26e-07	Hyper	XM_395139.2	Ras which interacts with calmodulin	intron
DMR_LG2_14613269	LG2	14613269	14614256	987	-	0.104326	4.19e-13	Hyper	XM_392675.3	hypothetical protein LOC409151	exon,utr3
DMR_LG3_8523212	LG3	8523212	8524190	978	-	0.10041	1.49e-13	Hyper	NM_001011563.1	juvenile hormone esterase (Jhe)	exon,intron,utr3
DMR_LG11_10661026	LG11	10661026	10662091	1065	-	0.105863	3.47e-15	Hyper	XM_393809.4	zinc finger protein 341-like	promoter
DMR_LG11_10661026	LG11	10661026	10662091	1065	-	0.105863	3.47e-15	Hyper	XM_003251526.1	hypothetical protein LOC100576695	utr3
DMR_LG11_10661026	LG11	10661026	10662091	1065	-	0.105863	3.47e-15	Hyper	XM_001122521.2	protein SLC7A6OS-like	exon,intron,utr3
DMR_LG11_1796843	LG11	1796843	1797198	355	-	0.104089	4.56e-06	Hyper	XM_393777.3	B(0,+)-type amino acid transporter 1-like	promoter
DMR_LG11_1796843	LG11	1796843	1797198	355	-	0.104089	4.56e-06	Hyper	XM_391891.4	ZZ-type zinc finger-containing protein 3-like	exon,intron
DMR_LG11_14003991	LG11	14003991	14005260	1269	-	0.10989	7.54e-06	Hyper	XM_393754.3	transcription termination factor 2	promoter
DMR_LG6_6972552	LG6	6972552	6973548	996	-	0.105882	2.81e-19	Hyper	XM_001121426.2	protein zer-1 homolog, transcript variant 1	exon,intron
DMR_LG8_7039594	LG8	7039594	7039643	49	9.44242	0.102956	0.00499195	Hyper	XM_393482.4	hypothetical protein LOC409994	exon
DMR_LG3_6661821	LG3	6661821	6662590	769	36.0707	0.102247	9.01e-12	Hyper	XM_624132.3	integrator complex subunit 10-like, transcript variant 1	exon,intron,utr5
DMR_LG3_6661821	LG3	6661821	6662590	769	36.0707	0.102247	9.01e-12	Hyper	XM_001121246.2	hypothetical protein LOC725391	utr5
DMR_LG4_4822758	LG4	4822758	4823748	990	63.4503	0.100726	2.94e-19	Hyper	XM_001121698.2	trafficking protein particle complex subunit 6B-like	exon,intron
DMR_LG1_17527805	LG1	17527805	17529096	1291	-	0.110609	1.72e-12	Hyper	XM_003251598.1	nuclear RNA export factor 1-like, transcript variant 1	exon,intron
DMR_LG11_11459286	LG11	11459286	11460348	1062	-	0.106007	9.1e-08	Hyper	XM_001119910.2	SHC SH2 domain-binding protein 1 homolog B-like	exon,intron
DMR_LG11_11459286	LG11	11459286	11460348	1062	-	0.106007	9.1e-08	Hyper	XM_624609.3	ADP-ribosylation factor-like protein 2-binding protein-like	promoter
DMR_LG14_8633809	LG14	8633809	8634733	924	-	0.103858	2.06e-10	Hyper	XM_395389.4	ubiquitin carboxyl-terminal hydrolase 22-like	exon,intron
DMR_LG14_8512288	LG14	8512288	8512990	702	-	0.12605	4.08e-06	Hyper	XM_392797.4	phosphatidylinositol-5-phosphate 4-kinase type-2 alpha-like, transcript variant 1	promoter
DMR_LG14_8512288	LG14	8512288	8512990	702	-	0.12605	4.08e-06	Hyper	XM_623832.3	UPF0586 protein C9orf41 homolog	exon,intron
DMR_LG2_10367697	LG2	10367697	10368054	357	37.9886	0.101617	3.22e-12	Hyper	XM_001120476.2	hypothetical protein LOC725491	promoter
DMR_LG2_10367697	LG2	10367697	10368054	357	37.9886	0.101617	3.22e-12	Hyper	XM_623872.2	transmembrane protein 93-like	exon,intron,utr3
DMR_LG8_13460111	LG8	13460111	13460392	281	-	0.140845	2.04e-06	Hyper	XM_396862.4	structural maintenance of chromosome protein 4	exon,utr3
DMR_LG8_13460111	LG8	13460111	13460392	281	-	0.140845	2.04e-06	Hyper	XM_624248.3	putative inorganic phosphate cotransporter-like	promoter
DMR_LG4_12034250	LG4	12034250	12035332	1082	-	0.103161	5.28e-38	Hyper	XM_394455.4	FIG4 homolog, SAC1 lipid phosphatase domain containing (S. cerevisiae)	exon,intron
DMR_LG8_8872718	LG8	8872718	8874299	1581	61.8647	0.104444	1.24e-61	Hyper	XM_003250451.1	putative tyrosine-protein phosphatase auxilin-like	promoter
DMR_LG8_8872718	LG8	8872718	8874299	1581	61.8647	0.104444	1.24e-61	Hyper	XM_396906.4	cyclin-G-associated kinase-like	exon,intron,utr3
DMR_LG3_510418	LG3	510418	511411	993	-	0.105911	1.63e-13	Hyper	XM_396430.2	MAPK phosphatase 4	exon,utr3
DMR_LG3_510418	LG3	510418	511411	993	-	0.105911	1.63e-13	Hyper	XM_624610.3	surfeit 4	promoter
DMR_LG15_8765176	LG15	8765176	8766082	906	-	0.108108	6.44e-09	Hyper	XM_623985.3	sphingosine-1-phosphate lyase	exon,intron,utr3
DMR_LG14_2618736	LG14	2618736	2619458	722	29.8537	0.10608	9.41e-10	Hyper	XM_395306.4	WD repeat domain 79 homolog	exon,intron
DMR_LG9_9268889	LG9	9268889	9269528	639	-	0.104626	2.81e-20	Hyper	XM_392880.4	lysosomal alpha-glucosidase-like	exon,intron
DMR_LG9_6422718	LG9	6422718	6423704	986	132.446	0.106434	1.43e-38	Hyper	XM_001121328.2	2',5'-phosphodiesterase 12-like	exon,intron
DMR_LG4_12457817	LG4	12457817	12458858	1041	-	0.166667	1.19e-08	Hyper	XM_625106.3	Numb-associated kinase	exon,intron
DMR_LG16_4040787	LG16	4040787	4041981	1194	-	0.116473	8.72e-17	Hyper	XM_624821.3	ADP-ribosylation factor-like protein 8B-A-like	exon,intron,utr3
DMR_LG3_13217740	LG3	13217740	13219141	1401	6.55777	0.100104	7.24e-29	Hyper	XM_624090.2	late secretory pathway protein AVL9 homolog	exon,intron
DMR_LG10_11460583	LG10	11460583	11461517	934	-	0.103297	4.96e-16	Hyper	XM_001123355.2	acylamino-acid-releasing enzyme-like	exon,intron
DMR_LG1_14279091	LG1	14279091	14279275	184	-	0.115385	0.000249866	Hyper	XM_623343.3	cyclic-AMP response element binding protein B at 17A ortholog	intron
DMR_LG14_4445055	LG14	4445055	4445922	867	65.9094	0.107111	2.67e-20	Hyper	XM_395774.4	DEAD (Asp-Glu-Ala-Asp) box polypeptide 17	exon,intron
DMR_LG14_4445055	LG14	4445055	4445922	867	65.9094	0.107111	2.67e-20	Hyper	XM_003249615.1	hypothetical protein LOC724121, transcript variant 3	promoter
DMR_LG2_15490393	LG2	15490393	15491780	1387	43.8956	0.109848	3.21e-24	Hyper	XM_623057.3	histidyl-tRNA synthetase, cytoplasmic-like, transcript variant 2	exon,intron
DMR_LG4_11793795	LG4	11793795	11795282	1487	-	0.177536	2.4e-12	Hyper	XM_001120652.2	hypothetical protein LOC726086	promoter
DMR_LG1_27083091	LG1	27083091	27084086	995	42.6714	0.100413	5.2e-13	Hyper	XM_001123143.2	nuclear receptor 2C2-associated protein-like	promoter
DMR_LG14_1994562	LG14	1994562	1995283	721	55.0464	0.106391	1.75e-17	Hyper	XM_397293.4	peptide O-xylosyltransferase	exon,intron,utr5
DMR_LG14_1994562	LG14	1994562	1995283	721	55.0464	0.106391	1.75e-17	Hyper	XM_624816.2	n-acetyltransferase 15-like	promoter
DMR_LG1_17540907	LG1	17540907	17541756	849	39.6686	0.10451	1.11e-12	Hyper	XM_392717.4	microtubule associated serine/threonine kinase 2	exon,intron,utr5
DMR_LG1_17540907	LG1	17540907	17541756	849	39.6686	0.10451	1.11e-12	Hyper	XM_003251929.1	30S ribosomal protein S9-like	utr5
DMR_LG12_10597833	LG12	10597833	10598128	295	-	0.11236	3.2e-13	Hyper	XM_001120813.2	ring and YY1 binding protein	exon,utr5
DMR_LG12_10597833	LG12	10597833	10598128	295	-	0.11236	3.2e-13	Hyper	XM_001120860.2	hypothetical protein LOC724959	promoter
DMR_LG6_8850072	LG6	8850072	8851144	1072	63.2042	0.10597	1.91e-20	Hyper	XM_003250579.1	dosage compensation regulator maleless, transcript variant 1	promoter
DMR_LG4_2400763	LG4	2400763	2400962	199	-	0.134986	1.36e-12	Hyper	XM_395593.4	wings apart-like, transcript variant 1	exon
DMR_LG12_1489112	LG12	1489112	1490130	1018	54.4944	0.105825	2.81e-31	Hyper	XM_003249243.1	uncharacterized protein C2orf79 homolog, transcript variant 2	exon,intron,utr3,utr5
DMR_LG12_1489112	LG12	1489112	1490130	1018	54.4944	0.105825	2.81e-31	Hyper	XM_393445.4	thioredoxin peroxidase 1, transcript variant 1	intron,utr5
DMR_LG3_11067694	LG3	11067694	11067899	205	-	0.122449	0.000110677	Hyper	XM_003251186.1	kynurenine--oxoglutarate transaminase 3-like	exon,intron
DMR_LG1_28567916	LG1	28567916	28568138	222	-	0.121951	1.06e-06	Hyper	XM_003251740.1	segmentation protein cap'n'collar-like	intron
DMR_LG8_3990308	LG8	3990308	3991290	982	31.2064	0.1044	1.45e-24	Hyper	XM_003249479.1	iodotyrosine dehalogenase 1-like, transcript variant 1	exon,intron,utr3
DMR_LG8_3990308	LG8	3990308	3991290	982	31.2064	0.1044	1.45e-24	Hyper	XM_395098.4	zinc finger protein DPF3-like	exon,utr3
DMR_LG8_3990308	LG8	3990308	3991290	982	31.2064	0.1044	1.45e-24	Hyper	XM_625257.3	hypothetical protein LOC551646	utr3
DMR_LG1_3115665	LG1	3115665	3116369	704	-	0.10084	4.78e-07	Hyper	XM_001120364.2	ribosomal protein P2	exon,intron,utr3
DMR_LG1_3115665	LG1	3115665	3116369	704	-	0.10084	4.78e-07	Hyper	XM_623108.3	clathrin heavy chain-like, transcript variant 1	promoter
DMR_LG16_4866553	LG16	4866553	4868393	1840	-	0.101763	2.43e-26	Hyper	XM_396570.4	heparan-alpha-glucosaminide N-acetyltransferase-like	intron
DMR_LG4_12580204	LG4	12580204	12581187	983	-	0.103261	2.41e-13	Hyper	XM_394462.3	hypothetical protein LOC410987	exon,intron
DMR_LG9_77496	LG9	77496	78477	981	-	0.114002	1.33e-31	Hyper	XM_001122920.2	single-stranded DNA-binding protein, mitochondrial-like	exon,intron
DMR_LG2_13595374	LG2	13595374	13596348	974	-	0.135135	0.00539173	Hyper	XM_392204.4	PDGF- and VEGF-related factor 1	exon,intron
DMR_LG2_13595374	LG2	13595374	13596348	974	-	0.135135	0.00539173	Hyper	XM_003251244.1	hypothetical protein LOC100578654	exon,utr5,promoter
DMR_LG10_10779077	LG10	10779077	10780113	1036	23.8017	0.10067	5.16e-14	Hyper	XM_001121033.2	hypothetical protein LOC725155	exon,intron
DMR_LG10_10779077	LG10	10779077	10780113	1036	23.8017	0.10067	5.16e-14	Hyper	XM_001120943.2	hypothetical protein LOC725047	promoter
DMR_LG6_6048231	LG6	6048231	6048568	337	-	0.121622	4.91e-07	Hyper	XM_623214.3	NAP-1 related protein, transcript variant 1	exon,intron
DMR_LG8_12734533	LG8	12734533	12735147	614	-	0.107239	9.18e-10	Hyper	XM_001121704.2	tubulin-specific chaperone D-like	exon,intron
DMR_LG10_10412399	LG10	10412399	10414259	1860	72.1945	0.10626	2.87e-22	Hyper	XM_001122131.2	glycerophosphodiester phosphodiesterase 1-like	exon,intron,utr3
DMR_LG10_10412399	LG10	10412399	10414259	1860	72.1945	0.10626	2.87e-22	Hyper	XM_623980.3	factor VIII intron 22 protein-like	promoter
DMR_LG8_13192221	LG8	13192221	13192674	453	-	0.101664	1.03e-23	Hyper	XM_395589.4	ubiquitin conjugating enzyme 2, transcript variant 1	exon,intron,utr5
DMR_LG8_13192221	LG8	13192221	13192674	453	-	0.101664	1.03e-23	Hyper	NM_001163715.1	peptidoglycan recognition protein S3 (PGRP-S3)	promoter
DMR_LG5_7209613	LG5	7209613	7210971	1358	-	0.106888	6.24e-15	Hyper	XM_624134.2	hypothetical protein LOC551747	exon,intron,utr5
DMR_LG5_13682499	LG5	13682499	13683687	1188	31.7754	0.102244	4.7e-17	Hyper	XM_003251479.1	flightless I	exon,intron,utr5
DMR_LG5_13682499	LG5	13682499	13683687	1188	31.7754	0.102244	4.7e-17	Hyper	XM_393007.4	maggie	promoter
DMR_LG4_9219249	LG4	9219249	9219632	383	-	0.117188	0.00126019	Hyper	XM_003250959.1	hypothetical protein LOC100578330	exon,utr3
DMR_LG4_9219249	LG4	9219249	9219632	383	-	0.117188	0.00126019	Hyper	XM_393157.3	protein LTV1 homolog	promoter
DMR_LG2_9499055	LG2	9499055	9499745	690	-	0.105263	3.83e-11	Hyper	XM_395471.3	transmembrane channel-like protein 7-like	exon,intron
DMR_LG2_13122560	LG2	13122560	13123540	980	121.29	0.107466	4.98e-90	Hyper	XM_001120246.2	RNA-binding EIF1AD-like protein	intron,utr5
DMR_LG2_13122560	LG2	13122560	13123540	980	121.29	0.107466	4.98e-90	Hyper	XM_395230.4	DNA polymerase subunit gamma-1, mitochondrial	exon
DMR_LG12_9866464	LG12	9866464	9867048	584	93.1145	0.100233	1.34e-25	Hyper	XM_393874.3	DCN1-like protein 4-like	exon,intron,utr5
DMR_LG3_10748556	LG3	10748556	10749503	947	-	0.183432	1.26e-09	Hyper	XM_003251185.1	zinc finger protein 717-like	exon,utr3
DMR_LG3_10748556	LG3	10748556	10749503	947	-	0.183432	1.26e-09	Hyper	XM_393566.4	hypothetical LOC410079, transcript variant 1	promoter
DMR_LG2_15326985	LG2	15326985	15327936	951	-	0.114449	1.25e-16	Hyper	XM_624400.3	importin 9	exon,intron
DMR_LG2_14056719	LG2	14056719	14057787	1068	-	0.104575	2.36e-08	Hyper	XM_392212.4	mitochondrial ribosomal protein L24	exon,intron,utr3
DMR_LG2_14056719	LG2	14056719	14057787	1068	-	0.104575	2.36e-08	Hyper	XM_001121687.2	big bang	exon,utr3
DMR_LG2_14056719	LG2	14056719	14057787	1068	-	0.104575	2.36e-08	Hyper	XM_003249727.1	sterile alpha and TIR motif-containing protein 1-like	utr3
DMR_LG2_14056719	LG2	14056719	14057787	1068	-	0.104575	2.36e-08	Hyper	XM_001122442.1	hypothetical protein LOC726719	utr3
DMR_LG2_14056719	LG2	14056719	14057787	1068	-	0.104575	2.36e-08	Hyper	XM_003251234.1	hypothetical protein LOC100577661, transcript variant 2	promoter
DMR_LG2_14056719	LG2	14056719	14057787	1068	-	0.104575	2.36e-08	Hyper	NM_001190921.1	putative fatty acyl-CoA reductase	utr3
DMR_LG1_1266709	LG1	1266709	1267101	392	41.6107	0.101527	2.66e-11	Hyper	XM_392109.3	hypothetical protein LOC408565	exon,intron
DMR_LG2_15392322	LG2	15392322	15394411	2089	54.8012	0.108143	3.03e-32	Hyper	XM_001122156.2	beta-1,3-galactosyltransferase	exon,intron,utr3,utr5
DMR_LG11_8156168	LG11	8156168	8156985	817	-	0.108974	4.19e-05	Hyper	XM_001120373.2	Axis inhibition protein	exon,intron,utr5
DMR_LG10_10754657	LG10	10754657	10755635	978	-	0.111888	0.000318509	Hyper	XM_001121033.2	hypothetical protein LOC725155	exon,intron,utr3
DMR_LG10_10754657	LG10	10754657	10755635	978	-	0.111888	0.000318509	Hyper	XM_393694.4	limpet	promoter
DMR_LG10_10754657	LG10	10754657	10755635	978	-	0.111888	0.000318509	Hyper	XM_624729.3	hypothetical protein LOC552353	exon,intron,utr5,promoter
DMR_LG5_11437431	LG5	11437431	11438338	907	21.2143	0.105696	2.76e-20	Hyper	XM_394577.4	mitochondrial ribosomal protein S5	exon,intron
DMR_LG5_11437431	LG5	11437431	11438338	907	21.2143	0.105696	2.76e-20	Hyper	XM_394576.3	hypothetical protein LOC411102, transcript variant 1	promoter
DMR_LG2_9511266	LG2	9511266	9511801	535	35.8966	0.100566	3.22e-10	Hyper	XM_003250732.1	lines, transcript variant 1	intron,utr5
DMR_LG2_9511266	LG2	9511266	9511801	535	35.8966	0.100566	3.22e-10	Hyper	XM_395596.4	serine/threonine-protein kinase Genghis Khan	exon,intron
DMR_LG5_14115207	LG5	14115207	14116196	989	21.3222	0.100605	3.56e-11	Hyper	XM_393291.4	SAGA-associated factor 11 homolog	promoter
DMR_LG5_14115207	LG5	14115207	14116196	989	21.3222	0.100605	3.56e-11	Hyper	XM_625181.3	fidgetin-like protein 1-like	exon
DMR_LG4_3463625	LG4	3463625	3464554	929	-	0.106122	7.96e-08	Hyper	XM_623910.3	protein real-time-like	exon,intron
DMR_LG12_1580345	LG12	1580345	1581487	1142	44.7059	0.115015	1.54e-14	Hyper	XM_624487.3	probable G-protein coupled receptor 125-like	exon,intron
DMR_LG12_1580345	LG12	1580345	1581487	1142	44.7059	0.115015	1.54e-14	Hyper	XM_395812.4	transmembrane protein 129-like	promoter
DMR_LG9_10165742	LG9	10165742	10165943	201	-	0.102273	2.92e-05	Hyper	XM_624758.3	COP9 complex homolog subunit 3	exon,intron
DMR_LG9_10165742	LG9	10165742	10165943	201	-	0.102273	2.92e-05	Hyper	XM_001122486.2	IQ and AAA domain-containing protein 1-like	promoter
DMR_LG1_1372301	LG1	1372301	1373368	1067	26.1943	0.108752	4.59e-21	Hyper	XM_623949.3	hypothetical protein LOC551555	exon,intron
DMR_LG1_1372301	LG1	1372301	1373368	1067	26.1943	0.108752	4.59e-21	Hyper	XM_623972.3	ubiquitin-related modifier 1 homolog	promoter
DMR_LG9_9260707	LG9	9260707	9260991	284	-	0.104046	4.12e-07	Hyper	XM_395750.4	cytosolic Fe-S cluster assembly factor NUBP1 homolog	intron,utr5
DMR_LG9_9260707	LG9	9260707	9260991	284	-	0.104046	4.12e-07	Hyper	XM_395752.4	uncharacterized protein KIAA2013 homolog	promoter
DMR_LG9_9260707	LG9	9260707	9260991	284	-	0.104046	4.12e-07	Hyper	XM_623229.3	cytochrome c oxidase assembly protein COX11, mitochondrial-like, transcript variant 2	exon,intron
DMR_LG15_8309389	LG15	8309389	8310358	969	-	0.109057	8.37e-16	Hyper	XM_001121108.2	U4/U6.U5 small nuclear ribonucleoprotein 27 kDa protein	exon,utr3
DMR_LG15_8309389	LG15	8309389	8310358	969	-	0.109057	8.37e-16	Hyper	XM_001122372.2	hypothetical protein LOC726651	exon,intron
DMR_LG1_11975536	LG1	11975536	11975815	279	-	0.10479	3.49e-14	Hyper	XM_397154.4	glycosyltransferase 25 family member	promoter
DMR_LG1_11975536	LG1	11975536	11975815	279	-	0.10479	3.49e-14	Hyper	XM_003251210.1	twinkle protein, mitochondrial-like	exon,intron
DMR_LG1_11983165	LG1	11983165	11984104	939	-	0.125786	2.55e-08	Hyper	XM_393599.4	actin-related protein 66B ortholog	exon,intron
DMR_LG2_15414191	LG2	15414191	15415064	873	5.51185	0.109378	0.000102218	Hyper	XM_392194.4	Fibp protein	exon,intron
DMR_LG1_1343264	LG1	1343264	1343521	257	13.4545	0.168305	0.000226791	Hyper	XM_394142.4	metallophosphoesterase domain-containing protein 1-like, transcript variant 1	promoter
DMR_LG1_1343264	LG1	1343264	1343521	257	13.4545	0.168305	0.000226791	Hyper	XM_392111.4	probable medium-chain specific acyl-CoA dehydrogenase, mitochondrial-like	exon,intron
DMR_LG11_568113	LG11	568113	569064	951	-	0.130252	6.48e-11	Hyper	XM_623052.3	U2 small nuclear riboprotein auxiliary factor 50	intron
DMR_LG15_7324102	LG15	7324102	7324857	755	-	0.100257	1.84e-11	Hyper	XM_396448.3	WD repeat domain 32	exon,intron
DMR_LG11_2936967	LG11	2936967	2937915	948	99.5278	0.104042	4.61e-52	Hyper	XM_392840.4	nervous wreck	exon,intron
DMR_LG10_5012751	LG10	5012751	5014331	1580	77.1932	0.108267	5.31e-85	Hyper	XM_624225.3	YTH domain family protein 1-like	exon,intron,utr3
DMR_LG10_8644601	LG10	8644601	8645213	612	-	0.102362	6.82e-06	Hyper	XM_395061.2	meiotically up-regulated gene 71 protein-like	exon,intron
DMR_LG3_1765578	LG3	1765578	1766664	1086	-	0.102283	3.57e-33	Hyper	XM_397249.4	folylpolyglutamate synthase, mitochondrial-like	exon,intron,utr3
DMR_LG3_1765578	LG3	1765578	1766664	1086	-	0.102283	3.57e-33	Hyper	XM_003251745.1	hypothetical protein LOC100577882	utr3
DMR_LG3_1765578	LG3	1765578	1766664	1086	-	0.102283	3.57e-33	Hyper	XM_003251429.1	hypothetical protein LOC100578124	utr3
DMR_LG3_1765578	LG3	1765578	1766664	1086	-	0.102283	3.57e-33	Hyper	XM_001120383.2	neuropathy target esterase sws	exon,intron,utr3
DMR_LG1_1825126	LG1	1825126	1825759	633	85.9777	0.104911	1.14e-26	Hyper	XM_003249312.1	hypothetical protein LOC100577325, transcript variant 1	exon,intron,utr3
DMR_LG4_6001545	LG4	6001545	6002494	949	47.6699	0.106959	6.74e-39	Hyper	XM_003250106.1	nucleoporin NDC1-like	promoter
DMR_LG4_6001545	LG4	6001545	6002494	949	47.6699	0.106959	6.74e-39	Hyper	XM_001120788.2	Ras association family member	exon,intron
DMR_LG1_12368880	LG1	12368880	12369139	259	26.8116	0.103246	1.78e-08	Hyper	XM_396174.4	nucleoporin 154	exon,intron
DMR_LG3_12517840	LG3	12517840	12518519	679	-	0.115242	2.41e-15	Hyper	XM_624331.3	ovarian-specific serine/threonine-protein kinase Lok, transcript variant 2	promoter
DMR_LG1_25685245	LG1	25685245	25686342	1097	35.1045	0.101501	1.35e-11	Hyper	XM_624280.3	transient receptor potential mucolipin, transcript variant 2	exon,intron
DMR_LG1_25685245	LG1	25685245	25686342	1097	35.1045	0.101501	1.35e-11	Hyper	XM_003251695.1	BTB/POZ domain-containing protein KCTD16-like	promoter
DMR_LG7_12763223	LG7	12763223	12764570	1347	-	0.102394	4.98e-22	Hyper	XM_392433.4	hypothetical protein LOC408905	exon,intron
DMR_LG7_12763223	LG7	12763223	12764570	1347	-	0.102394	4.98e-22	Hyper	XM_392432.4	non-specific lipid-transfer protein-like, transcript variant 1	promoter
DMR_LG15_7723543	LG15	7723543	7724639	1096	34.102	0.103931	9.29e-18	Hyper	XM_001119915.2	hypothetical protein LOC724160	exon,intron
DMR_LG15_7723543	LG15	7723543	7724639	1096	34.102	0.103931	9.29e-18	Hyper	XM_625191.3	lectin, mannose-binding 2	intron,utr5
DMR_LG1_564960	LG1	564960	565751	791	-	0.10177	8.25e-06	Hyper	XM_394245.4	puromycin sensitive aminopeptidase, transcript variant 1	exon,intron
DMR_LG12_9850335	LG12	9850335	9851329	994	-	0.104121	8.13e-28	Hyper	XM_395643.4	septin-1-like	promoter
DMR_LG12_9850335	LG12	9850335	9851329	994	-	0.104121	8.13e-28	Hyper	XM_392894.4	eukaryotic translation initiation factor 4H-like	exon,intron
DMR_LG12_9850335	LG12	9850335	9851329	994	-	0.104121	8.13e-28	Hyper	XM_001121445.2	hypothetical protein LOC725618	promoter
DMR_LG6_16848019	LG6	16848019	16848945	926	8.24627	0.111481	0.00803968	Hyper	XM_001120830.2	caspase-10-like	promoter
DMR_LG6_16848019	LG6	16848019	16848945	926	8.24627	0.111481	0.00803968	Hyper	XM_001120877.2	partitioning defective 6	exon,intron
DMR_LG9_10646707	LG9	10646707	10647682	975	15.9446	0.116755	1.9e-05	Hyper	XM_625153.3	NF-kappa-B inhibitor cactus 3, transcript variant 2	exon,intron,utr3
DMR_LG14_10088088	LG14	10088088	10088890	802	42.8692	0.104152	1.82e-13	Hyper	XM_001122689.2	hypothetical protein LOC726973	promoter
DMR_LG14_10088088	LG14	10088088	10088890	802	42.8692	0.104152	1.82e-13	Hyper	XM_394026.2	pre-mRNA-splicing factor Syf2	exon,intron,utr3
DMR_LG14_10088088	LG14	10088088	10088890	802	42.8692	0.104152	1.82e-13	Hyper	XM_001122664.2	Tak1-binding protein	exon,utr3
DMR_LG6_3053944	LG6	3053944	3054549	605	52.6434	0.100866	3.03e-16	Hyper	XM_393219.4	uncharacterized aminotransferase SSO0104-like	exon,intron,utr3
DMR_LG16_4552431	LG16	4552431	4552719	288	34.2326	0.103207	7.34e-10	Hyper	XM_623609.3	hypothetical protein LOC551214	intron
DMR_LG16_4552431	LG16	4552431	4552719	288	34.2326	0.103207	7.34e-10	Hyper	XM_001121312.2	Na[+]-dependent inorganic phosphate cotransporter	intron
DMR_LG5_11664137	LG5	11664137	11664690	553	29.8211	0.100949	1.14e-16	Hyper	XM_393357.4	band4.1 inhibitor LRP interactor, transcript variant 1	promoter
DMR_LG5_11664137	LG5	11664137	11664690	553	29.8211	0.100949	1.14e-16	Hyper	XM_393356.4	eukaryotic initiation factor 4A-III-like, transcript variant 1	exon,intron,utr3
DMR_LG5_11664137	LG5	11664137	11664690	553	29.8211	0.100949	1.14e-16	Hyper	XM_001122139.2	MAD2L1-binding protein-like	promoter
DMR_LG3_10752439	LG3	10752439	10754136	1697	-	0.102632	4.73e-22	Hyper	XM_003251185.1	zinc finger protein 717-like	intron,utr5
DMR_LG3_10752439	LG3	10752439	10754136	1697	-	0.102632	4.73e-22	Hyper	XM_393566.4	hypothetical LOC410079, transcript variant 1	exon,utr3
DMR_LG5_12936563	LG5	12936563	12937311	748	-	0.107527	1.11e-06	Hyper	XM_001122059.2	hypothetical protein LOC726312	exon,intron
DMR_LG16_3913683	LG16	3913683	3914376	693	-	0.100575	1.99e-08	Hyper	XM_001121122.2	hypothetical protein LOC725251	exon,intron
DMR_LG9_9825228	LG9	9825228	9826180	952	105.056	0.103848	9.66e-33	Hyper	XM_392515.4	protein transport protein Sec23A-like, transcript variant 1	exon,utr3
DMR_LG9_9825228	LG9	9825228	9826180	952	105.056	0.103848	9.66e-33	Hyper	XM_392514.4	ethanol sensitive with low memory	exon,intron,utr3
DMR_LG9_9825228	LG9	9825228	9826180	952	105.056	0.103848	9.66e-33	Hyper	XM_001120892.2	protein transport protein Sec61 subunit gamma-like	promoter
DMR_LG11_2790082	LG11	2790082	2790217	135	-	0.100962	0.000167264	Hyper	XM_397121.3	liquid facets	exon
DMR_LG1_26673084	LG1	26673084	26673483	399	26.657	0.100027	5.23e-14	Hyper	XM_395749.4	rabconnectin-3B, transcript variant 1	exon,intron
DMR_LG11_11767814	LG11	11767814	11768909	1095	-	0.104124	2.29e-27	Hyper	XM_003250804.1	hypothetical protein LOC551683	exon,intron
DMR_LG3_13165248	LG3	13165248	13165802	554	-	0.105991	9.73e-11	Hyper	XM_001119985.2	DNA topoisomerase 2	exon,intron
DMR_LG16_1994532	LG16	1994532	1995607	1075	0.0102254	-0.100202	7.57e-29	Hypo	XM_003249114.1	SET and MYND domain-containing protein 4-like	promoter
DMR_LG7_11035364	LG7	11035364	11036300	936	0	-0.113208	4.93e-06	Hypo	XM_623365.3	1-acylglycerophosphocholine O-acyltransferase 1-like	intron
DMR_LG15_3794735	LG15	3794735	3795696	961	0.0190479	-0.113435	9.41e-18	Hypo	XM_001120099.2	protein phosphatase 1 regulatory subunit 3C-B-like	intron,utr5
DMR_LG15_3794735	LG15	3794735	3795696	961	0.0190479	-0.113435	9.41e-18	Hypo	XM_001123141.2	WD repeat-containing protein 7-like	utr5
DMR_LG15_7368611	LG15	7368611	7369239	628	0.11619	-0.108665	0.00677838	Hypo	XM_394082.4	protein phosphatase PP2A 55 kDa regulatory subunit, transcript variant 1	exon,intron,utr5
DMR_LG11_11876079	LG11	11876079	11877065	986	0	-0.103448	2.98e-24	Hypo	XM_001121305.2	vesicular glutamate transporter 2.1-like	exon,intron,utr5,promoter
DMR_LG6_6090648	LG6	6090648	6091081	433	0.0154284	-0.136943	4.52e-19	Hypo	XM_003250065.1	hypothetical protein LOC100576459	intron
DMR_LG6_6090648	LG6	6090648	6091081	433	0.0154284	-0.136943	4.52e-19	Hypo	XM_003250066.1	hypothetical protein LOC100576568	promoter
DMR_LG4_20614	LG4	20614	22710	2096	0.0167155	-0.104041	5.42e-94	Hypo	XM_395479.3	eclosion hormone	intron
DMR_LG14_9641945	LG14	9641945	9642154	209	0	-0.107143	0.000169389	Hypo	XM_001122835.2	hypothetical protein LOC727121	exon,intron
DMR_LG8_3984104	LG8	3984104	3985302	1198	0.0325153	-0.109393	2.37e-18	Hypo	XM_395098.4	zinc finger protein DPF3-like	intron
DMR_LG8_13252391	LG8	13252391	13253970	1579	0	-0.101983	1.04e-16	Hypo	XM_001120507.2	hypothetical protein LOC724613	intron
DMR_LG11_13925856	LG11	13925856	13926844	988	0.0154032	-0.107251	6.49e-19	Hypo	XM_393760.4	syntaxin 1A	intron
DMR_LG11_13925856	LG11	13925856	13926844	988	0.0154032	-0.107251	6.49e-19	Hypo	XM_391879.4	hypothetical protein LOC408327	promoter
DMR_LG1_6140899	LG1	6140899	6141126	227	0.0342556	-0.111432	1.54e-09	Hypo	XM_623093.3	uncharacterized protein C5orf4 homolog, transcript variant 1	intron
DMR_LG14_4555536	LG14	4555536	4556542	1006	0	-0.101954	3.53e-40	Hypo	XM_001121057.2	inositol hexakisphosphate and diphosphoinositol-pentakisphosphate kinase-like	exon,intron
DMR_LG8_13254285	LG8	13254285	13254929	644	0.0214337	-0.103293	1.49e-15	Hypo	XM_001120507.2	hypothetical protein LOC724613	exon,intron
DMR_LG14_8810546	LG14	8810546	8811841	1295	0	-0.102461	2.22e-41	Hypo	XM_001123044.2	hypothetical protein LOC727335	exon,intron
DMR_LG1_27122629	LG1	27122629	27123588	959	0.0268603	-0.100918	6.63e-24	Hypo	XM_624563.3	hypothetical protein LOC552185	promoter
DMR_LG1_27122629	LG1	27122629	27123588	959	0.0268603	-0.100918	6.63e-24	Hypo	NM_001078661.1	chemosensory protein 5	exon,intron,promoter
DMR_LG11_8010450	LG11	8010450	8011540	1090	0	-0.1	6.28e-10	Hypo	XM_393789.3	electron transfer flavoprotein subunit beta-like	promoter
DMR_LG11_8010450	LG11	8010450	8011540	1090	0	-0.1	6.28e-10	Hypo	XM_391899.4	naked cuticle	exon,intron,utr5,promoter
DMR_LG5_9924616	LG5	9924616	9925889	1273	0	-0.155844	1.14e-11	Hypo	XM_394588.4	synaptosomal-associated protein 25-like, transcript variant 1	intron
DMR_LG1_28184509	LG1	28184509	28185460	951	0.0380637	-0.10129	3.54e-31	Hypo	XM_396583.4	liquid facets-related	intron
DMR_LG1_28184509	LG1	28184509	28185460	951	0.0380637	-0.10129	3.54e-31	Hypo	XM_395017.4	FGFR1 oncogene partner 2 homolog	promoter
DMR_LG10_11989496	LG10	11989496	11990067	571	0	-0.280576	1.13e-07	Hypo	XM_003251280.1	hypothetical protein LOC100576130	intron,utr5
DMR_LG5_7430605	LG5	7430605	7431250	645	0	-0.108614	1.02e-06	Hypo	XM_001120289.2	endothelin-converting enzyme 1-like	intron
DMR_LG1_26440445	LG1	26440445	26440959	514	0	-0.115468	5.09e-11	Hypo	XM_623470.3	bromodomain adjacent to zinc finger domain protein 2B-like	exon,intron
DMR_LG8_2370499	LG8	2370499	2371745	1246	0.0224751	-0.109972	6.23e-24	Hypo	XM_001123354.2	hypothetical protein LOC727647	exon,intron,utr5
DMR_LG11_10476340	LG11	10476340	10477150	810	0	-0.1	8.87e-10	Hypo	XM_393807.4	hypothetical protein LOC410326	exon,utr3
DMR_LG5_6801696	LG5	6801696	6802525	829	0.0621698	-0.140981	3.94e-05	Hypo	XM_003250374.1	Rpb8 protein	intron
DMR_LG11_8795913	LG11	8795913	8796906	993	0.010642	-0.105765	1.51e-30	Hypo	XM_624056.3	NAD-dependent methylenetetrahydrofolate dehydrogenase	exon,intron
DMR_LG14_2907940	LG14	2907940	2908933	993	0	-0.107564	4.47e-57	Hypo	XM_003250399.1	hypothetical protein LOC100576392	utr3
DMR_LG14_2907940	LG14	2907940	2908933	993	0	-0.107564	4.47e-57	Hypo	XM_623514.3	UPF0472 protein C16orf72 homolog	exon,utr3
DMR_LG3_12660313	LG3	12660313	12660961	648	0	-0.142349	4.46e-14	Hypo	XM_394387.4	glycosaminoglycan xylosylkinase-like	intron,utr3
DMR_LG3_12660313	LG3	12660313	12660961	648	0	-0.142349	4.46e-14	Hypo	XM_001121283.2	hypothetical protein LOC725433	intron
DMR_LG2_13158057	LG2	13158057	13159654	1597	0	-0.105247	3.71e-104	Hypo	XM_623058.3	putative oxidoreductase GLYR1 homolog	exon,intron
DMR_LG5_13712510	LG5	13712510	13713694	1184	0.0211559	-0.101688	5.11e-78	Hypo	XM_001122713.2	hypothetical protein LOC726999	exon,intron,utr5
DMR_LG15_9122366	LG15	9122366	9123260	894	0	-0.122222	0.00725451	Hypo	XM_001122665.2	cubilin-like	intron
DMR_LG15_7718443	LG15	7718443	7719680	1237	0.0250173	-0.101889	2.08e-25	Hypo	XM_625191.3	lectin, mannose-binding 2	exon,utr3
DMR_LG10_12488408	LG10	12488408	12489595	1187	0.0272234	-0.102829	5.7e-25	Hypo	XM_623828.3	protein disulfide isomerase	exon,intron
DMR_LG12_7184848	LG12	7184848	7185825	977	0	-0.102526	1.74e-15	Hypo	NM_001032361.1	follistatin-like 5 (Fstl5)	intron,utr5
DMR_LG12_1619452	LG12	1619452	1620415	963	0.0118004	-0.10377	2.79e-27	Hypo	XM_003249217.1	hypothetical protein LOC724911	exon,intron
DMR_LG1_12139268	LG1	12139268	12140758	1490	0.03056	-0.103668	8.27e-39	Hypo	XM_003251202.1	protein prune homolog	exon,intron,utr3
DMR_LG8_8306347	LG8	8306347	8307278	931	0.0718733	-0.101795	4.79e-24	Hypo	XM_394671.3	hypothetical protein LOC411197	utr3
DMR_LG8_8306347	LG8	8306347	8307278	931	0.0718733	-0.101795	4.79e-24	Hypo	XM_393522.3	dnaJ homolog subfamily C member 7-like, transcript variant 1	exon,intron,utr3
DMR_LG6_16622635	LG6	16622635	16623620	985	0	-0.10064	2.7e-29	Hypo	XM_001123084.2	ankyrin repeat and MYND domain-containing protein 2-like	intron,utr3
DMR_LG6_16622635	LG6	16622635	16623620	985	0	-0.10064	2.7e-29	Hypo	XM_623102.3	serine/threonine-protein phosphatase PP2A, transcript variant 1	promoter
DMR_LG1_10767894	LG1	10767894	10768257	363	0.0117066	-0.133368	9.99e-20	Hypo	XM_396043.4	tyrosine-protein kinase Src42A-like, transcript variant 1	promoter
DMR_LG1_22602181	LG1	22602181	22603655	1474	0.159725	-0.110436	3.69e-12	Hypo	XM_397510.4	peptidyl-alpha-hydroxyglycine alpha-amidating lyase 1-like, transcript variant 1	promoter
DMR_LG1_22602181	LG1	22602181	22603655	1474	0.159725	-0.110436	3.69e-12	Hypo	XM_003251690.1	39S ribosomal protein L34, mitochondrial-like	promoter
DMR_LG10_3235597	LG10	3235597	3237468	1871	0	-0.104286	5.1e-51	Hypo	XM_393339.4	immunoglobulin-like and fibronectin type III domain containing 12, transcript variant 1	exon,intron
DMR_LG10_6422448	LG10	6422448	6423446	998	0.0263976	-0.108318	2.97e-22	Hypo	XM_003250130.1	hypothetical protein LOC100577401	exon,utr5,promoter
DMR_LG7_9097957	LG7	9097957	9098816	859	0	-0.108504	4.14e-11	Hypo	XM_001120458.2	calpain C	intron
DMR_LG1_1297286	LG1	1297286	1298363	1077	0.0690179	-0.111249	2.4e-12	Hypo	XM_001122182.2	ftz transcription factor 1	intron
DMR_LG6_17126123	LG6	17126123	17126617	494	0	-0.109541	1.11e-10	Hypo	XM_003251608.1	baboon	intron
DMR_LG15_2541876	LG15	2541876	2542147	271	0.260338	-0.112151	0.000330434	Hypo	XM_003249541.1	UPF0708 protein C6orf162 homolog	intron
DMR_LG15_2541876	LG15	2541876	2542147	271	0.260338	-0.112151	0.000330434	Hypo	XM_623806.2	u3 small nucleolar ribonucleoprotein protein IMP3-like	promoter
DMR_LG7_7668855	LG7	7668855	7669298	443	0.0421875	-0.101356	1.13e-06	Hypo	XM_392463.4	choline O-acetyltransferase-like	intron
DMR_LG8_13160623	LG8	13160623	13161337	714	0.0211565	-0.101019	5.11e-12	Hypo	XM_393589.4	trafficking kinesin-binding protein milt	exon,intron
DMR_LG11_13120471	LG11	13120471	13121765	1294	0.0119966	-0.10218	1.5e-45	Hypo	XM_395681.4	ubiquitination factor E4B (UFD2 homolog, yeast)	exon,utr5,promoter
DMR_LG11_13120471	LG11	13120471	13121765	1294	0.0119966	-0.10218	1.5e-45	Hypo	XM_001122944.2	cytidine deaminase-like	exon,intron,utr5,promoter
DMR_LG15_1370997	LG15	1370997	1372186	1189	0.0483738	-0.102088	2.47e-48	Hypo	XM_625125.3	x-ray repair cross-complementing protein 5-like	exon,intron
DMR_LG15_2540650	LG15	2540650	2541075	425	0	-0.101266	8.46e-07	Hypo	XM_001123329.2	probable aspartate aminotransferase, cytoplasmic-like	exon,utr3
DMR_LG15_2540650	LG15	2540650	2541075	425	0	-0.101266	8.46e-07	Hypo	XM_003249541.1	UPF0708 protein C6orf162 homolog	intron
DMR_LG15_7659174	LG15	7659174	7660220	1046	0	-0.10148	1.15e-09	Hypo	XM_394078.4	disintegrin and metalloproteinase domain-containing protein 12-like	intron
DMR_LG1_17816783	LG1	17816783	17817692	909	0.0337899	-0.10914	5.84e-19	Hypo	XM_001121148.2	cysteine-rich motor neuron 1 protein-like	intron
DMR_LG6_6803977	LG6	6803977	6804744	767	0	-0.102837	1.4e-07	Hypo	XM_392425.4	protein groucho-like, transcript variant 1	intron
DMR_LG11_14682336	LG11	14682336	14683831	1495	0	-0.105864	1.53e-24	Hypo	XM_003251493.1	ciboulot, transcript variant 1	intron,utr5
DMR_LG11_14682336	LG11	14682336	14683831	1495	0	-0.105864	1.53e-24	Hypo	XM_003251850.1	hypothetical protein LOC100578587	utr5
DMR_LG6_16623825	LG6	16623825	16623923	98	0	-0.110577	6.66e-07	Hypo	XM_001123084.2	ankyrin repeat and MYND domain-containing protein 2-like	intron,utr3
DMR_LG6_16623825	LG6	16623825	16623923	98	0	-0.110577	6.66e-07	Hypo	XM_623102.3	serine/threonine-protein phosphatase PP2A, transcript variant 1	promoter
DMR_LG14_10112400	LG14	10112400	10113170	770	0.0162629	-0.115219	2.72e-39	Hypo	XM_392026.4	PTB domain-containing adapter protein ced-6	intron,utr5
DMR_LG7_3734492	LG7	3734492	3735661	1169	0	-0.119048	3.57e-19	Hypo	XM_003251874.1	hypothetical protein LOC100576684	utr5
DMR_LG7_3734492	LG7	3734492	3735661	1169	0	-0.119048	3.57e-19	Hypo	XM_001120337.2	hypothetical protein LOC724476	intron,utr5
DMR_LG16_6556565	LG16	6556565	6557660	1095	0.0294463	-0.107362	3.39e-21	Hypo	XM_392106.4	EF-hand domain-containing family member A2-like	exon,intron
DMR_LG2_14572161	LG2	14572161	14573244	1083	0.0111266	-0.123609	3.62e-28	Hypo	XM_001120162.2	endoplasmic reticulum resident protein 29-like	exon,intron,utr5,promoter
DMR_LG2_14685448	LG2	14685448	14685792	344	0	-0.110119	1.4e-10	Hypo	XM_624277.3	molybdenum cofactor biosynthesis protein 1	exon,utr3
DMR_LG2_14685448	LG2	14685448	14685792	344	0	-0.110119	1.4e-10	Hypo	XM_001120626.2	hemicentin-1-like	promoter
DMR_LG2_14557116	LG2	14557116	14557293	177	0	-0.113043	0.00189244	Hypo	XM_001120103.2	hypothetical protein LOC724299	intron
DMR_LG2_10392514	LG2	10392514	10393311	797	0.0492859	-0.106869	8.78e-13	Hypo	XM_394329.3	irregular chiasm C-roughest protein-like, transcript variant 1	exon,intron
DMR_LG1_6742019	LG1	6742019	6742824	805	0.0201716	-0.10237	4.72e-30	Hypo	XM_003250180.1	hypothetical protein LOC100576291	intron
DMR_LG8_10145135	LG8	10145135	10145625	490	0.0292986	-0.101319	2.15e-11	Hypo	XM_001121135.2	hypothetical protein LOC725263	exon,utr3
DMR_LG8_10145135	LG8	10145135	10145625	490	0.0292986	-0.101319	2.15e-11	Hypo	XM_003249827.1	hypothetical protein LOC100576471	utr3
DMR_LG5_13415268	LG5	13415268	13416336	1068	0.0282414	-0.108204	2.03e-11	Hypo	XM_003251424.1	venom acid phosphatase Acph-1-like	intron,utr5
DMR_LG5_13415268	LG5	13415268	13416336	1068	0.0282414	-0.108204	2.03e-11	Hypo	XM_003251879.1	hypothetical protein LOC727639	utr5
DMR_LG14_8941819	LG14	8941819	8943115	1296	0.0226702	-0.103383	5.19e-25	Hypo	XM_625245.3	hypothetical LOC551392	utr3
DMR_LG14_8941819	LG14	8941819	8943115	1296	0.0226702	-0.103383	5.19e-25	Hypo	XM_001122993.2	hypothetical protein LOC727284	exon,utr3
DMR_LG11_8101678	LG11	8101678	8102772	1094	0	-0.106122	3.37e-06	Hypo	XM_396585.4	UNC93-like protein	exon,intron
DMR_LG1_12410449	LG1	12410449	12411726	1277	0.0412882	-0.100665	9.57e-38	Hypo	XM_003251364.1	ATP-binding cassette sub-family G member 1-like	exon,intron,utr5,promoter
DMR_LG2_418247	LG2	418247	419424	1177	0.0150586	-0.109652	3.46e-37	Hypo	XM_003249102.1	hypothetical protein LOC100579011	exon,intron,promoter
DMR_LG13_8993846	LG13	8993846	8994805	959	0	-0.111345	2.66e-10	Hypo	NM_001011581.1	cGMP-dependent protein kinase foraging (For)	intron
DMR_LG7_12548236	LG7	12548236	12549042	806	0.00957422	-0.105451	1.6e-33	Hypo	XM_394669.3	negative elongation factor E	promoter
DMR_LG7_12548236	LG7	12548236	12549042	806	0.00957422	-0.105451	1.6e-33	Hypo	XM_392439.4	ubiquitin-specific protease 64E ortholog, transcript variant 1	exon,utr3
DMR_LG7_7575320	LG7	7575320	7576497	1177	0.00581315	-0.105897	1.94e-52	Hypo	XM_396252.3	moesin	intron
DMR_LG14_4703600	LG14	4703600	4704596	996	0	-0.103726	1.24e-57	Hypo	NM_001077809.1	glutamate-gated chloride channel (GluCl)	promoter
DMR_LG14_8735627	LG14	8735627	8736607	980	0.303962	-0.101708	2.46e-12	Hypo	XM_391989.4	thickveins	exon,intron
DMR_LG9_10534435	LG9	10534435	10535368	933	0.00962606	-0.10018	2.94e-32	Hypo	XM_395289.4	aldehyde dehydrogenase type III	intron
DMR_LG1_6653526	LG1	6653526	6654583	1057	0	-0.130597	1.68e-15	Hypo	XM_624691.3	GMP reductase 2-like, transcript variant 1	promoter
DMR_LG1_6653526	LG1	6653526	6654583	1057	0	-0.130597	1.68e-15	Hypo	XM_395748.4	FK506-binding protein FKBP59	exon,intron,utr3
DMR_LG16_4663178	LG16	4663178	4664257	1079	0.278481	-0.120253	1.22e-06	Hypo	NM_001040277.1	suppressor of variegation 3-9, transcript variant 1	intron
DMR_LG9_55183	LG9	55183	55749	566	0.0168916	-0.112793	3.17e-19	Hypo	NM_001077822.1	cys-loop ligand-gated ion channel subunit 8916	promoter
DMR_LG14_8751226	LG14	8751226	8752415	1189	0.0196415	-0.105301	2.2e-31	Hypo	XM_391988.4	adenosine kinase 1-like, transcript variant 1	promoter
DMR_LG5_5746565	LG5	5746565	5747360	795	0.0131901	-0.101237	2.33e-24	Hypo	XM_001121544.2	hypothetical protein LOC725732	intron
DMR_LG11_10691423	LG11	10691423	10692421	998	0.0170031	-0.104105	8e-54	Hypo	XM_391906.4	Rel NFAT transcription factor	promoter
DMR_LG11_10691423	LG11	10691423	10692421	998	0.0170031	-0.104105	8e-54	Hypo	XM_625026.2	hypothetical protein LOC552651	exon,utr3
DMR_LG11_14032272	LG11	14032272	14033236	964	0.0286803	-0.103887	8.01e-51	Hypo	XM_001120434.2	chiffon	exon,utr5,promoter
DMR_LG11_14032272	LG11	14032272	14033236	964	0.0286803	-0.103887	8.01e-51	Hypo	XM_393466.4	logjam	promoter
DMR_LG10_6856002	LG10	6856002	6857300	1298	0.00573312	-0.113647	1.53e-55	Hypo	XM_392683.3	G-protein coupled receptor moody-like, transcript variant 1	exon,intron
DMR_LG4_12535998	LG4	12535998	12536487	489	0	-0.120743	4.85e-11	Hypo	XM_624802.3	hypothetical protein LOC552428	promoter
DMR_LG4_12535998	LG4	12535998	12536487	489	0	-0.120743	4.85e-11	Hypo	XM_392307.4	heterogeneous nuclear ribonucleoprotein Q-like	intron,utr5
DMR_LG10_12655513	LG10	12655513	12655663	150	0.0831169	-0.100284	0.000446456	Hypo	XM_391820.4	syntaxin binding protein 5 (tomosyn)	intron
DMR_LG8_3608379	LG8	3608379	3609350	971	0.0974959	-0.1064	9.7e-36	Hypo	XM_395745.4	UPF0518 protein AGAP011705-like	exon,intron
DMR_LG11_6129102	LG11	6129102	6130574	1472	0.0186104	-0.112678	9.69e-17	Hypo	XM_624688.3	sterol O-acyltransferase 1-like	exon,intron
DMR_LG14_235390	LG14	235390	236478	1088	0.0173727	-0.103466	1.78e-49	Hypo	XM_395087.4	rhomboid-5	intron
DMR_LG1_24383320	LG1	24383320	24384086	766	0	-0.115813	4.86e-13	Hypo	XM_001119965.2	kin of IRRE-like protein 2-like	exon,intron,utr5
DMR_LG3_13191845	LG3	13191845	13193110	1265	0.0145883	-0.100593	2.93e-41	Hypo	XM_624062.3	tousled-like kinase	intron
DMR_LG16_100236	LG16	100236	101332	1096	0.0136865	-0.106055	4.66e-43	Hypo	XM_624464.3	aldose-1-epimerase	promoter
DMR_LG16_100236	LG16	100236	101332	1096	0.0136865	-0.106055	4.66e-43	Hypo	XM_624489.3	choline/ethanolamine kinase-like	exon,intron,utr5
DMR_LG6_6263149	LG6	6263149	6264147	998	0.00726701	-0.109902	3.32e-43	Hypo	NM_001126244.1	venom carboxylesterase-6 (Est-6)	utr5
DMR_LG6_6263149	LG6	6263149	6264147	998	0.00726701	-0.109902	3.32e-43	Hypo	XM_396719.4	soluble guanylate cyclase 89Da-like	utr5
DMR_LG6_6263149	LG6	6263149	6264147	998	0.00726701	-0.109902	3.32e-43	Hypo	XM_396813.4	hypothetical protein LOC413368	intron
DMR_LG6_6263149	LG6	6263149	6264147	998	0.00726701	-0.109902	3.32e-43	Hypo	XM_393594.3	hypothetical protein LOC410107	utr5
DMR_LG6_6263149	LG6	6263149	6264147	998	0.00726701	-0.109902	3.32e-43	Hypo	XM_001121948.2	carbohydrate sulfotransferase 11-like	exon,utr5,promoter
DMR_LG6_6263149	LG6	6263149	6264147	998	0.00726701	-0.109902	3.32e-43	Hypo	XM_003250779.1	RNA pseudouridylate synthase domain-containing protein 1-like	utr5
DMR_LG15_1372392	LG15	1372392	1372587	195	0	-0.129032	2.12e-07	Hypo	XM_625125.3	x-ray repair cross-complementing protein 5-like	intron
DMR_LG1_27569415	LG1	27569415	27569695	280	0	-0.118497	3.41e-08	Hypo	XM_395815.4	guanine nucleotide exchange factor GEF64C ortholog	intron
DMR_LG1_4777540	LG1	4777540	4778379	839	0	-0.105882	1.31e-34	Hypo	XM_003249939.1	hypothetical protein LOC724535	exon,intron,utr5,promoter
DMR_LG9_4472790	LG9	4472790	4473786	996	0.00846699	-0.103268	1.14e-36	Hypo	XM_001123250.2	octanoyltransferase-like	utr3
DMR_LG9_4472790	LG9	4472790	4473786	996	0.00846699	-0.103268	1.14e-36	Hypo	XM_001120025.2	ras-related protein Rab-7a-like	exon,utr3
DMR_LG3_12802758	LG3	12802758	12804054	1296	0	-0.102639	1.11e-14	Hypo	XM_392260.4	hypothetical protein LOC408725	intron,utr5
DMR_LG3_12802758	LG3	12802758	12804054	1296	0	-0.102639	1.11e-14	Hypo	XM_003250718.1	odorant receptor Or2-like	utr5
DMR_LG10_6393180	LG10	6393180	6393318	138	0.0427536	-0.108163	1.26e-06	Hypo	XM_001121394.2	hypothetical protein LOC725562	exon,intron,utr5
DMR_LG10_6393180	LG10	6393180	6393318	138	0.0427536	-0.108163	1.26e-06	Hypo	XM_001121976.2	hypothetical protein LOC726219	exon
DMR_LG3_6139528	LG3	6139528	6139934	406	0	-0.102041	2.36e-06	Hypo	XM_003249727.1	sterile alpha and TIR motif-containing protein 1-like	intron
DMR_LG13_9001425	LG13	9001425	9002312	887	0	-0.10039	1.04e-24	Hypo	NM_001011581.1	cGMP-dependent protein kinase foraging (For)	intron
DMR_LG11_14111053	LG11	14111053	14111934	881	0	-0.125348	2.13e-11	Hypo	XM_003251504.1	hypothetical protein LOC100577364	exon
DMR_LG6_15994494	LG6	15994494	15996020	1526	0.00873642	-0.11881	1.63e-36	Hypo	XM_394252.2	glass bottom boat	utr5
DMR_LG6_15994494	LG6	15994494	15996020	1526	0.00873642	-0.11881	1.63e-36	Hypo	XM_003251561.1	rabconnectin-3A	exon,intron,utr5,promoter
DMR_LG6_15994494	LG6	15994494	15996020	1526	0.00873642	-0.11881	1.63e-36	Hypo	XM_001121419.2	dynein heavy chain 7, axonemal-like	exon,intron
DMR_LG4_26516	LG4	26516	27711	1195	0.00618726	-0.104436	1.68e-56	Hypo	XM_395479.3	eclosion hormone	exon,intron
DMR_LG9_9348639	LG9	9348639	9349619	980	0.0347731	-0.104747	1.04e-25	Hypo	NM_001040265.1	Rh-like protein	exon,intron,utr5,promoter
DMR_LG15_739137	LG15	739137	740115	978	0	-0.101584	8.49e-38	Hypo	XM_394938.3	hypothetical protein LOC411463	exon,intron
DMR_LG11_916866	LG11	916866	917842	976	0	-0.104712	0.000145664	Hypo	XM_001121441.2	cycle	exon,intron
DMR_LG14_2908938	LG14	2908938	2909717	779	0.104681	-0.102596	1.23e-23	Hypo	XM_003250399.1	hypothetical protein LOC100576392	utr3
DMR_LG14_2908938	LG14	2908938	2909717	779	0.104681	-0.102596	1.23e-23	Hypo	XM_623514.3	UPF0472 protein C16orf72 homolog	exon,utr3
DMR_LG1_26022138	LG1	26022138	26023234	1096	0	-0.115108	4.31e-07	Hypo	XM_394261.4	plexin A	intron
DMR_LG1_26684351	LG1	26684351	26685349	998	0	-0.102912	2.72e-70	Hypo	XM_001121935.2	hrp65 protein-like	intron
DMR_LG8_13246184	LG8	13246184	13246982	798	0.0141445	-0.121744	6.89e-41	Hypo	XM_001120035.2	neuralized	utr5
DMR_LG8_13246184	LG8	13246184	13246982	798	0.0141445	-0.121744	6.89e-41	Hypo	XM_624558.3	cob(I)yrinic acid a,c-diamide adenosyltransferase, mitochondrial-like	exon,intron,utr5
DMR_LG8_2568024	LG8	2568024	2569213	1189	0.0125427	-0.100675	2.38e-47	Hypo	XM_395896.4	PDF receptor	intron
DMR_LG7_12845499	LG7	12845499	12846493	994	0	-0.108994	1.26e-49	Hypo	XM_003250699.1	odorant receptor Or1-like	utr5
DMR_LG7_12845499	LG7	12845499	12846493	994	0	-0.108994	1.26e-49	Hypo	XM_392429.4	protein tyrosine phosphatase 61F ortholog, transcript variant 1	exon,intron,utr5,promoter
DMR_LG15_9824765	LG15	9824765	9826055	1290	0.110044	-0.151293	8.22e-41	Hypo	XM_394884.3	protein transport protein Sec24B-like	exon,intron
DMR_LG1_17420065	LG1	17420065	17420344	279	0	-0.119512	7.36e-18	Hypo	XM_624361.3	dysbindin-A-like	exon,utr3
DMR_LG5_5004102	LG5	5004102	5005136	1034	0	-0.116618	9.71e-06	Hypo	XM_625048.2	serine protease 7	exon,intron
DMR_LG1_4708746	LG1	4708746	4708993	247	0	-0.164062	3.9e-12	Hypo	XM_001120803.2	NGFI-A-binding protein homolog	intron
DMR_LG8_2358555	LG8	2358555	2359740	1185	0.152738	-0.111903	2.41e-28	Hypo	XM_003249478.1	neurofibromin 2 (merlin)	exon,utr3
DMR_LG1_14148238	LG1	14148238	14148871	633	0.0121646	-0.105053	1.01e-22	Hypo	XM_001122688.2	hypothetical protein LOC726972	intron,utr5
DMR_LG14_8747416	LG14	8747416	8748562	1146	0.00799425	-0.104277	4.75e-40	Hypo	XM_623838.3	RNA-binding protein lark-like, transcript variant 1	exon,intron,utr3
DMR_LG6_1342937	LG6	1342937	1343933	996	0	-0.100234	8.57e-45	Hypo	XM_623260.3	N-acetylglucosamine-6-sulphatase, transcript variant 2	intron
DMR_LG11_2831705	LG11	2831705	2832747	1042	0.0104773	-0.101881	1.14e-32	Hypo	XM_396985.3	C-type lectin 6	promoter
DMR_LG11_2831705	LG11	2831705	2832747	1042	0.0104773	-0.101881	1.14e-32	Hypo	XM_624000.3	hypothetical protein LOC551609	promoter
DMR_LG1_3338169	LG1	3338169	3338647	478	0	-0.124424	6.16e-11	Hypo	XM_623297.3	phenylalanine hydroxylase, transcript variant 2	exon,intron
DMR_LG1_1461853	LG1	1461853	1463748	1895	0	-0.108785	9.02e-55	Hypo	XM_001122999.2	cytochrome P450 303A1	promoter
DMR_LG1_1461853	LG1	1461853	1463748	1895	0	-0.108785	9.02e-55	Hypo	XM_395275.4	proline dehydrogenase, mitochondrial	promoter
DMR_LG3_10776380	LG3	10776380	10777277	897	0	-0.103774	0.000101092	Hypo	XM_395705.4	hypothetical protein LOC412243	intron
DMR_LG15_471452	LG15	471452	472443	991	0	-0.123431	7.01e-29	Hypo	XM_623400.3	hexokinase	intron
DMR_LG1_7219340	LG1	7219340	7220614	1274	0	-0.111029	1.72e-44	Hypo	XM_001121992.2	neither inactivation nor afterpotential protein G-like	utr3
DMR_LG1_7219340	LG1	7219340	7220614	1274	0	-0.111029	1.72e-44	Hypo	XM_001120086.2	UPF0545 protein C22orf39 homolog	exon,utr3
DMR_LG1_7219340	LG1	7219340	7220614	1274	0	-0.111029	1.72e-44	Hypo	XM_001119962.2	hypothetical protein LOC724192	exon,utr5,promoter
DMR_LG1_7219340	LG1	7219340	7220614	1274	0	-0.111029	1.72e-44	Hypo	XM_001122213.2	inositol-1-(or 4-)monophosphatase	utr5
DMR_LG1_7219340	LG1	7219340	7220614	1274	0	-0.111029	1.72e-44	Hypo	XM_393518.4	b-cell CLL/lymphoma 7 protein family member B-like	promoter
DMR_LG1_7219340	LG1	7219340	7220614	1274	0	-0.111029	1.72e-44	Hypo	XM_393519.4	fatty acid-binding protein, adipocyte-like	exon,intron,utr3
DMR_LG1_7219340	LG1	7219340	7220614	1274	0	-0.111029	1.72e-44	Hypo	XM_625139.2	cell division control protein 6 homolog	utr5
DMR_LG1_4695866	LG1	4695866	4696091	225	0	-0.112299	8.05e-07	Hypo	XM_623926.3	ribosome biogenesis protein BOP1 homolog	intron
DMR_LG15_6304205	LG15	6304205	6304524	319	0	-0.114458	6.34e-25	Hypo	XM_393165.4	BCL2/adenovirus E1B 19 kDa protein-interacting protein 3-like, transcript variant 1	intron
DMR_LG9_6442118	LG9	6442118	6443470	1352	0.0409836	-0.105882	2.03e-27	Hypo	XM_003249872.1	zinc finger protein 184-like	exon,utr5,promoter
DMR_LG7_55668	LG7	55668	56621	953	0	-0.106832	1.84e-17	Hypo	XM_397161.4	hypothetical LOC413721	exon,utr3
DMR_LG15_8056385	LG15	8056385	8057674	1289	0.00983607	-0.110018	2.28e-34	Hypo	XM_625078.2	protein PTCD3 homolog, mitochondrial	promoter
DMR_LG12_3934524	LG12	3934524	3935708	1184	0.00640191	-0.101044	5.57e-53	Hypo	XM_623747.2	myotrophin-like, transcript variant 2	exon,utr5,promoter
DMR_LG12_3934524	LG12	3934524	3935708	1184	0.00640191	-0.101044	5.57e-53	Hypo	XM_395092.4	hypothetical protein LOC411622	exon,utr3
DMR_LG12_3934524	LG12	3934524	3935708	1184	0.00640191	-0.101044	5.57e-53	Hypo	XM_001120526.2	tRNA guanosine-2'-O-methyltransferase TRM13 homolog	utr5
DMR_LG5_10931280	LG5	10931280	10932278	998	0	-0.112069	2.39e-14	Hypo	XM_394587.4	solute carrier family 12 member 6-like, transcript variant 1	intron
DMR_LG14_8922871	LG14	8922871	8924197	1326	0.0243229	-0.10233	2.82e-45	Hypo	XM_394049.4	85 kDa calcium-independent phospholipase A2-like	exon,intron,utr5,promoter
DMR_LG14_8922871	LG14	8922871	8924197	1326	0.0243229	-0.10233	2.82e-45	Hypo	XM_001123003.1	protein chibby homolog 1-like	exon,intron,promoter
DMR_LG4_2421061	LG4	2421061	2421248	187	0	-0.102679	9.2e-09	Hypo	XM_003249323.1	multidrug resistance-associated protein 1-like	intron
DMR_LG1_13940690	LG1	13940690	13941684	994	0.00694933	-0.117515	6.93e-43	Hypo	XM_396451.4	pathetic	promoter
DMR_LG11_13263060	LG11	13263060	13264051	991	0.0254559	-0.103539	2.75e-47	Hypo	XM_003250880.1	hypothetical protein LOC100576717	exon,utr3
DMR_LG11_13263060	LG11	13263060	13264051	991	0.0254559	-0.103539	2.75e-47	Hypo	XM_001121548.2	probable oligoribonuclease-like	utr3
DMR_LG3_7279484	LG3	7279484	7280578	1094	0.0140262	-0.102695	3.17e-46	Hypo	XM_393384.4	protein alan shepard-like	intron
DMR_LG3_11801872	LG3	11801872	11802851	979	0.0279681	-0.104842	4.57e-20	Hypo	XM_396407.3	heparan sulfate (glucosamine) 3-O-sulfotransferase A	intron,utr5
DMR_LG14_8907432	LG14	8907432	8909012	1580	0.0128951	-0.107815	5.16e-71	Hypo	XM_624731.3	DIS3-like exonuclease 2-like	promoter
DMR_LG14_8907432	LG14	8907432	8909012	1580	0.0128951	-0.107815	5.16e-71	Hypo	XM_392776.3	glutamate dehydrogenase, transcript variant 1	exon,intron,utr5,promoter
DMR_LG10_6843729	LG10	6843729	6844287	558	0	-0.12931	6.95e-09	Hypo	XM_395159.3	phosphotriesterase-related protein	promoter
DMR_LG13_668026	LG13	668026	669006	980	0.0457084	-0.104563	8.75e-19	Hypo	XM_001122072.2	ras-related protein RabJ-like	promoter
DMR_LG9_372822	LG9	372822	374304	1482	0.0130243	-0.120158	1.18e-67	Hypo	XM_001122263.2	sterile alpha motif domain-containing protein 5-like	intron
DMR_LG5_11698476	LG5	11698476	11699453	977	0	-0.101449	1.11e-27	Hypo	XM_001120695.2	hypothetical protein LOC726118	promoter
DMR_LG5_11698476	LG5	11698476	11699453	977	0	-0.101449	1.11e-27	Hypo	XM_395224.3	glucosamine 6-phosphate N-acetyltransferase	exon,intron,utr5,promoter
DMR_LG10_10085631	LG10	10085631	10086347	716	0	-0.120968	1.17e-20	Hypo	XM_001122389.2	Z band alternatively spliced PDZ-motif protein 66	exon,intron,utr3
DMR_LG11_13802912	LG11	13802912	13804008	1096	0.00547126	-0.100372	2.58e-62	Hypo	XM_391884.4	hypothetical protein LOC408333, transcript variant 1	exon,intron
DMR_LG3_10201683	LG3	10201683	10202674	991	0	-0.104839	6.11e-12	Hypo	XM_396734.4	neurogenic locus Notch protein	intron
DMR_LG1_1375798	LG1	1375798	1376894	1096	0.018066	-0.105882	7.17e-47	Hypo	XM_623949.3	hypothetical protein LOC551555	promoter
DMR_LG1_1375798	LG1	1375798	1376894	1096	0.018066	-0.105882	7.17e-47	Hypo	XM_623972.3	ubiquitin-related modifier 1 homolog	exon,intron
DMR_LG5_11753358	LG5	11753358	11754340	982	0.180864	-0.112576	4.57e-12	Hypo	XM_396895.4	hypothetical protein LOC413451, transcript variant 1	promoter
DMR_LG5_11753358	LG5	11753358	11754340	982	0.180864	-0.112576	4.57e-12	Hypo	XM_624289.3	minichromosome maintenance 5	exon,intron,utr3
DMR_LG5_11753358	LG5	11753358	11754340	982	0.180864	-0.112576	4.57e-12	Hypo	XM_624312.3	alcohol dehydrogenase [NADP+] B-like	exon,intron,utr3
DMR_LG2_4321080	LG2	4321080	4322140	1060	0.0156012	-0.119052	1.38e-19	Hypo	XM_394371.4	hypothetical protein LOC410895	intron
DMR_LG8_13245087	LG8	13245087	13245761	674	0.016603	-0.101945	6.42e-31	Hypo	XM_624558.3	cob(I)yrinic acid a,c-diamide adenosyltransferase, mitochondrial-like	promoter
DMR_LG2_417422	LG2	417422	417541	119	0	-0.1	3.63e-06	Hypo	XM_003249102.1	hypothetical protein LOC100579011	promoter
DMR_LG2_3024311	LG2	3024311	3024653	342	0.0561545	-0.118645	8.99e-15	Hypo	XM_623667.3	lysosomal Pro-X carboxypeptidase-like	promoter
DMR_LG3_1700043	LG3	1700043	1700668	625	0	-0.113043	3.16e-09	Hypo	XM_623790.2	integrator complex subunit 4-like	exon
DMR_LG5_13291373	LG5	13291373	13291830	457	0.0177398	-0.100857	1.07e-17	Hypo	XM_001120875.2	hypothetical protein LOC724975	exon,utr5,promoter
DMR_LG5_13291373	LG5	13291373	13291830	457	0.0177398	-0.100857	1.07e-17	Hypo	XM_397014.4	absent, small, or homeotic discs 2	utr5
DMR_LG5_7241710	LG5	7241710	7242802	1092	0.00840703	-0.105123	9.94e-35	Hypo	XM_001122065.2	UPF0676 protein C1494.01-like	intron
DMR_LG1_12073819	LG1	12073819	12075115	1296	0.0317212	-0.100742	1.55e-28	Hypo	XM_001120657.2	G-protein coupled receptor Mth2-like	exon,intron
DMR_LG15_3775938	LG15	3775938	3776905	967	0	-0.101351	6.49e-05	Hypo	XM_001119978.2	serine protease snake-like	exon,intron,utr5,promoter
DMR_LG14_8714095	LG14	8714095	8715065	970	0.0254457	-0.110692	1.89e-42	Hypo	XM_001120098.2	testis-expressed sequence 2 protein-like	promoter
DMR_LG14_8714095	LG14	8714095	8715065	970	0.0254457	-0.110692	1.89e-42	Hypo	XM_392044.4	inositol-requiring enzyme-1	exon,intron,utr5,promoter
DMR_LG6_17648421	LG6	17648421	17649390	969	0.0231217	-0.101156	3.62e-34	Hypo	XM_001122195.2	inositol monophosphatase 3-like	promoter
DMR_LG2_14499463	LG2	14499463	14500430	967	0	-0.100559	1.24e-19	Hypo	XM_003251228.1	hypothetical protein LOC100576796	promoter
DMR_LG10_11417261	LG10	11417261	11418251	990	0.0344518	-0.101056	1.31e-25	Hypo	XM_003250754.1	hypothetical protein LOC100578854	exon,utr5,promoter
DMR_LG14_8903023	LG14	8903023	8903904	881	0.00750605	-0.112056	2.44e-39	Hypo	XM_392776.3	glutamate dehydrogenase, transcript variant 1	exon,intron,utr3
DMR_LG7_7799341	LG7	7799341	7799977	636	0	-0.1121	5.11e-16	Hypo	XM_001120292.2	gamma-aminobutyric acid receptor subunit beta	exon,intron
DMR_LG10_6835505	LG10	6835505	6836498	993	0	-0.10095	6.6e-27	Hypo	XM_003250133.1	cell division cycle protein 27 homolog	promoter
DMR_LG10_6835505	LG10	6835505	6836498	993	0	-0.10095	6.6e-27	Hypo	XM_003250132.1	beta-1,3-galactosyltransferase brn-like	exon,intron,utr5,promoter
DMR_LG13_8308619	LG13	8308619	8309678	1059	0	-0.100575	1.38e-27	Hypo	XM_001120437.2	integrin alpha-PS2	intron
DMR_LG3_5201864	LG3	5201864	5201996	132	0	-0.108108	0.00397239	Hypo	XM_394427.4	RNA binding protein fox-1 homolog 2-like	intron
DMR_LG7_11040842	LG7	11040842	11041828	986	0	-0.100503	3.38e-15	Hypo	XM_623365.3	1-acylglycerophosphocholine O-acyltransferase 1-like	intron
DMR_LG8_9812817	LG8	9812817	9812906	89	0	-0.142857	0.000329772	Hypo	XM_394758.4	muscle LIM protein Mlp84B-like, transcript variant 1	intron
DMR_LG4_11152442	LG4	11152442	11153404	962	0.0266728	-0.129402	1.34e-09	Hypo	XM_394676.3	alcohol dehydrogenase [NADP+] A-like	promoter
DMR_LG4_11152442	LG4	11152442	11153404	962	0.0266728	-0.129402	1.34e-09	Hypo	XM_394678.4	WD repeat-containing protein 37-like	exon,utr3
DMR_LG4_11152442	LG4	11152442	11153404	962	0.0266728	-0.129402	1.34e-09	Hypo	XM_003250953.1	protein ARV1-like	exon,intron,utr3
DMR_LG2_15213910	LG2	15213910	15214954	1044	0	-0.114583	7.28e-18	Hypo	XM_392189.4	hypothetical protein LOC408649	exon,intron
DMR_LG10_8584221	LG10	8584221	8585164	943	0.019826	-0.102997	2.8e-17	Hypo	XM_003250621.1	transmembrane and TPR repeat-containing protein 4-like	promoter
DMR_LG1_28185617	LG1	28185617	28186095	478	0	-0.120599	8.38e-30	Hypo	XM_396583.4	liquid facets-related	intron
DMR_LG3_1301342	LG3	1301342	1302404	1062	0	-0.10828	5.13e-15	Hypo	XM_624235.3	hypothetical LOC551850	intron,utr5
DMR_LG10_8355574	LG10	8355574	8356960	1386	0.0138737	-0.102567	1.88e-22	Hypo	XM_001121476.2	cell growth regulator with RING finger domain protein 1-like	intron
DMR_LG12_1595439	LG12	1595439	1596570	1131	0.0207415	-0.100667	3.62e-44	Hypo	XM_393371.4	myosin regulatory light chain 2	exon,intron,promoter
DMR_LG12_1595439	LG12	1595439	1596570	1131	0.0207415	-0.100667	3.62e-44	Hypo	XM_396814.3	copper transporter superoxide dismutase	exon,intron,promoter
DMR_LG5_14127641	LG5	14127641	14128196	555	0	-0.118694	5.9e-16	Hypo	XM_625172.3	ETS homologous factor-like	promoter
DMR_LG11_13395793	LG11	13395793	13396786	993	0.0123397	-0.102614	2.5e-24	Hypo	XM_001121765.2	hypothetical protein LOC725984	exon,intron,promoter
DMR_LG11_13395793	LG11	13395793	13396786	993	0.0123397	-0.102614	2.5e-24	Hypo	XM_625219.3	hypothetical protein LOC552843	exon,intron,utr5,promoter
DMR_LG8_7540253	LG8	7540253	7541343	1090	0.0243762	-0.10031	2.63e-40	Hypo	XM_624052.3	mind-meld	exon,intron
DMR_LG9_9717802	LG9	9717802	9718321	519	0	-0.134615	1.23e-06	Hypo	XM_003251006.1	protein sprint-like	intron
DMR_LG15_1533847	LG15	1533847	1534942	1095	0.0289755	-0.104074	6.11e-42	Hypo	XM_396649.4	heartless	intron
DMR_LG6_15862566	LG6	15862566	15863091	525	0.0360515	-0.114756	4.12e-09	Hypo	XM_001120115.2	hypothetical protein LOC724311	intron
DMR_LG1_10800469	LG1	10800469	10801461	992	0.0132811	-0.105234	1.86e-23	Hypo	XM_001122973.2	hypothetical protein LOC727263	exon,utr5,promoter
DMR_LG1_10800469	LG1	10800469	10801461	992	0.0132811	-0.105234	1.86e-23	Hypo	XM_001122977.2	tektin-2-like	promoter
DMR_LG2_9552028	LG2	9552028	9553417	1389	0.061553	-0.115501	8.17e-10	Hypo	XM_001122294.2	hypothetical protein LOC726567	exon,intron
DMR_LG13_8304289	LG13	8304289	8305687	1398	0	-0.102457	8.54e-34	Hypo	XM_001120437.2	integrin alpha-PS2	intron
DMR_LG5_9903405	LG5	9903405	9904759	1354	0.0327776	-0.106082	3.2e-46	Hypo	XM_394588.4	synaptosomal-associated protein 25-like, transcript variant 1	promoter
DMR_LG5_9903405	LG5	9903405	9904759	1354	0.0327776	-0.106082	3.2e-46	Hypo	XM_392381.4	putative cysteine proteinase CG12163-like	promoter
DMR_LG13_31619	LG13	31619	32594	975	0.0169503	-0.113867	1.34e-48	Hypo	XM_397551.4	hypothetical protein LOC409257	intron
DMR_LG8_1290796	LG8	1290796	1291462	666	0.0734758	-0.124851	0.000240977	Hypo	XM_003249199.1	hypothetical protein LOC100576788	intron
DMR_LG5_6799190	LG5	6799190	6800189	999	0	-0.100228	1.09e-18	Hypo	XM_003250374.1	Rpb8 protein	intron
DMR_LG1_17705095	LG1	17705095	17706070	975	0.0167962	-0.118978	7.12e-20	Hypo	XM_003251591.1	hypothetical protein LOC100578018	promoter
DMR_LG4_12555504	LG4	12555504	12555839	335	0	-0.123288	6.61e-05	Hypo	XM_392307.4	heterogeneous nuclear ribonucleoprotein Q-like	intron
DMR_LG10_12417338	LG10	12417338	12418504	1166	0.0742376	-0.110487	1.01e-44	Hypo	XM_003251288.1	s-adenosylmethionine decarboxylase proenzyme-like	intron
DMR_LG5_13127475	LG5	13127475	13128332	857	0.0261166	-0.143422	8.52e-13	Hypo	XM_392395.4	hypothetical protein LOC408865	intron
DMR_LG4_12635688	LG4	12635688	12636681	993	0	-0.129545	3.05e-12	Hypo	XM_624697.3	histone H2A-like, transcript variant 6	intron,utr5
DMR_LG4_12635688	LG4	12635688	12636681	993	0	-0.129545	3.05e-12	Hypo	XM_393156.4	hypothetical protein LOC409658	exon,intron
DMR_LG10_12657329	LG10	12657329	12658143	814	0	-0.105263	0.000121546	Hypo	XM_391820.4	syntaxin binding protein 5 (tomosyn)	intron
DMR_LG1_27563825	LG1	27563825	27564617	792	0	-0.105769	1.24e-13	Hypo	XM_395815.4	guanine nucleotide exchange factor GEF64C ortholog	intron
DMR_LG9_10556934	LG9	10556934	10557927	993	0	-0.119363	6.72e-21	Hypo	XM_003250990.1	neuralized-like protein 2-like, transcript variant 1	promoter
DMR_LG11_13847804	LG11	13847804	13849302	1498	0.0271346	-0.106865	6.52e-42	Hypo	XM_624015.3	hypothetical protein LOC551624	intron
DMR_LG16_1808384	LG16	1808384	1809338	954	0.0135011	-0.128189	4.77e-22	Hypo	XM_397593.4	hypothetical LOC409953, transcript variant 1	exon,utr3
DMR_LG16_1808384	LG16	1808384	1809338	954	0.0135011	-0.128189	4.77e-22	Hypo	XM_624943.3	DEAD box protein 80	promoter
DMR_LG11_13195231	LG11	13195231	13196303	1072	0.0598937	-0.108002	4.13e-12	Hypo	XM_001122746.2	paired box pox-neuro protein	utr3
DMR_LG11_13195231	LG11	13195231	13196303	1072	0.0598937	-0.108002	4.13e-12	Hypo	XM_395512.4	trithorax group protein osa	exon,utr3
DMR_LG7_11442800	LG7	11442800	11443858	1058	0	-0.106667	5.18e-07	Hypo	XM_392443.4	protein couch potato-like	exon,intron,utr3
DMR_LG15_9867594	LG15	9867594	9868591	997	0.0110033	-0.110149	1.4e-54	Hypo	XM_395115.4	hypothetical protein LOC411646	exon,intron
DMR_LG8_6656451	LG8	6656451	6657434	983	0.252201	-0.101333	1.68e-12	Hypo	XM_394866.4	hypothetical protein LOC411392, transcript variant 1	exon,intron
DMR_LG10_11418469	LG10	11418469	11418847	378	0.0246239	-0.113498	4.03e-26	Hypo	XM_003250754.1	hypothetical protein LOC100578854	intron
DMR_LG1_12106322	LG1	12106322	12106767	445	0.017557	-0.102112	1.9e-17	Hypo	XM_003251212.1	corepressor interacting with RBPJ 1-like	promoter
DMR_LG1_12106322	LG1	12106322	12106767	445	0.017557	-0.102112	1.9e-17	Hypo	XM_395804.3	sesquipedalian-1-like	promoter
DMR_LG15_9868198	LG15	9868198	9869188	990	0.0602879	-0.102322	7.73e-49	Hypo	XM_395115.4	hypothetical protein LOC411646	exon,intron
DMR_LG15_9556974	LG15	9556974	9557357	383	0	-0.107692	4.81e-13	Hypo	XM_395692.3	dynein, axonemal, heavy chain 3	promoter
DMR_LG1_18080547	LG1	18080547	18080973	426	0	-0.107143	0.00325934	Hypo	XM_393459.4	thrombospondin type-1 domain-containing protein 4-like	intron
DMR_LG14_5929834	LG14	5929834	5931333	1499	0.00909972	-0.124878	2.58e-68	Hypo	XM_003250151.1	hypothetical protein LOC727486, transcript variant 2	intron
DMR_LG9_5098829	LG9	5098829	5099354	525	0	-0.101449	2.54e-12	Hypo	NM_001165905.1	sodium channel protein paralytic (Para)	exon,intron
DMR_LG7_51160	LG7	51160	52538	1378	0.00709371	-0.103452	5.63e-50	Hypo	XM_001122141.2	transcriptional activator protein Pur-alpha-like	intron
DMR_LG15_3755916	LG15	3755916	3757613	1697	0.212829	-0.122316	2.76e-40	Hypo	XM_624109.3	v-type proton ATPase subunit B-like	exon,intron,utr3
DMR_LG16_4291834	LG16	4291834	4291903	69	0	-0.104478	0.000359713	Hypo	XM_624984.3	cytochrome c oxidase subunit Vb	exon
DMR_LG16_4291834	LG16	4291834	4291903	69	0	-0.104478	0.000359713	Hypo	XM_623940.3	LIM protein unc-97	promoter
DMR_LG15_9797899	LG15	9797899	9799685	1786	0.0632988	-0.100091	1.49e-48	Hypo	XM_625264.3	hypothetical protein LOC551908, transcript variant 2	promoter
DMR_LG15_9797899	LG15	9797899	9799685	1786	0.0632988	-0.100091	1.49e-48	Hypo	XM_395959.4	mitochondrial dicarboxylate carrier-like, transcript variant 1	promoter
DMR_LG3_6850	LG3	6850	8925	2075	0.0171816	-0.11782	1.32e-67	Hypo	XM_395325.4	ATPase family AAA domain-containing protein 1-A-like	promoter
DMR_LG15_1529188	LG15	1529188	1529708	520	0	-0.128405	3.8e-07	Hypo	XM_396649.4	heartless	intron
DMR_LG5_13868840	LG5	13868840	13869652	812	0	-0.102219	1.98e-33	Hypo	XM_393227.4	hypothetical protein LOC409729	intron
DMR_LG10_5054146	LG10	5054146	5055841	1695	0.0134667	-0.111299	6.65e-101	Hypo	XM_392583.4	hypothetical protein LOC409057	exon,intron,utr5
DMR_LG10_5054146	LG10	5054146	5055841	1695	0.0134667	-0.111299	6.65e-101	Hypo	XM_003250027.1	cyclin-dependent kinase 2-interacting protein-like	promoter
DMR_LG11_8606798	LG11	8606798	8608387	1589	0.0135447	-0.121992	5.52e-66	Hypo	XM_396046.4	diuretic hormone 31 receptor 1	intron
DMR_LG3_11308070	LG3	11308070	11308601	531	0	-0.103448	1.38e-08	Hypo	XM_394401.4	hormone receptor-like in 4	intron
DMR_LG3_5130767	LG3	5130767	5130886	119	0	-0.123016	3.32e-05	Hypo	XM_394420.4	sulfonylurea receptor	promoter
DMR_LG1_16330318	LG1	16330318	16331153	835	0	-0.126667	9.51e-08	Hypo	XM_394183.4	StAR-related lipid transfer protein 13	intron
DMR_LG11_14706648	LG11	14706648	14707572	924	0	-0.107301	4.12e-20	Hypo	NM_001014992.1	inositol 1,4,5-triphosphate kinase (Ip3k)	intron
DMR_LG11_13310833	LG11	13310833	13311300	467	0.0310307	-0.102718	2.98e-09	Hypo	XM_003250841.1	hypothetical protein LOC100578745	promoter
DMR_LG11_13310833	LG11	13310833	13311300	467	0.0310307	-0.102718	2.98e-09	Hypo	XM_001121117.2	hypothetical protein LOC725245	promoter
DMR_LG16_101550	LG16	101550	101830	280	0.0189093	-0.15305	1.21e-14	Hypo	XM_624489.3	choline/ethanolamine kinase-like	intron
DMR_LG15_5267344	LG15	5267344	5267685	341	0.0360716	-0.10732	1.57e-09	Hypo	XM_003249736.1	putative pre-mRNA-splicing factor ATP-dependent RNA helicase DHX15-like	exon,intron
DMR_LG15_5267344	LG15	5267344	5267685	341	0.0360716	-0.10732	1.57e-09	Hypo	XM_624156.3	GrpE protein homolog, mitochondrial	intron,utr5
DMR_LG7_5494507	LG7	5494507	5495701	1194	0.13458	-0.102397	3.09e-07	Hypo	XM_624164.3	histone H2A variant	exon,intron,utr3
DMR_LG7_5494507	LG7	5494507	5495701	1194	0.13458	-0.102397	3.09e-07	Hypo	XM_392736.4	cadherin-87A-like	promoter
DMR_LG5_8936750	LG5	8936750	8937288	538	0.0159189	-0.102179	2.57e-20	Hypo	XM_003250638.1	hypothetical protein LOC100576166	promoter
DMR_LG2_15420182	LG2	15420182	15421249	1067	0.0239614	-0.115721	2.81e-26	Hypo	XM_001122210.2	activin like protein at 23B-like protein, transcript variant 1	exon,intron
DMR_LG5_10329412	LG5	10329412	10329947	535	0.0866834	-0.105892	3.76e-12	Hypo	XM_003251924.1	nardilysin-like	utr3
DMR_LG5_10329412	LG5	10329412	10329947	535	0.0866834	-0.105892	3.76e-12	Hypo	XM_003251034.1	hypothetical protein LOC100578462	promoter
DMR_LG5_10329412	LG5	10329412	10329947	535	0.0866834	-0.105892	3.76e-12	Hypo	XM_623547.3	AMP deaminase 2-like, transcript variant 2	exon,intron,utr3
DMR_LG5_7670698	LG5	7670698	7671626	928	0	-0.103698	8.89e-41	Hypo	XM_393310.4	JNK1/MAPK8-associated membrane protein-like	exon,utr5,promoter
DMR_LG5_7670698	LG5	7670698	7671626	928	0	-0.103698	8.89e-41	Hypo	XM_623649.2	serine/threonine-protein phosphatase 2A 56 kDa regulatory subunit alpha isoform-like, transcript variant 1	promoter
DMR_LG5_12790341	LG5	12790341	12790829	488	0.132812	-0.102022	0.0335383	Hypo	XM_392392.4	prolyl-4-hydroxylase-alpha EFB	intron,utr5
DMR_LG4_3661765	LG4	3661765	3662750	985	0.0181269	-0.109097	7.71e-31	Hypo	XM_003249665.1	hypothetical protein LOC725645, transcript variant 2	promoter
DMR_LG4_3661765	LG4	3661765	3662750	985	0.0181269	-0.109097	7.71e-31	Hypo	XM_396180.4	cytosolic carboxypeptidase-like protein 5-like	exon,utr3
DMR_LG9_6017961	LG9	6017961	6018926	965	0	-0.100079	3.71e-27	Hypo	NM_001145739.1	neuroligin 5 (NLG-5)	exon,intron
DMR_LG5_11749570	LG5	11749570	11750543	973	0.00620015	-0.103144	7.19e-47	Hypo	XM_624289.3	minichromosome maintenance 5	promoter
DMR_LG9_5201561	LG9	5201561	5202539	978	0.123658	-0.10108	2.11e-24	Hypo	XM_001120963.2	e3 ubiquitin-protein ligase MARCH8-like	promoter
DMR_LG15_3155143	LG15	3155143	3156140	997	0	-0.113343	1.53e-27	Hypo	XM_003249578.1	hypothetical protein LOC100576341	exon,utr3
DMR_LG5_9905005	LG5	9905005	9905235	230	0	-0.107023	3.96e-05	Hypo	XM_394588.4	synaptosomal-associated protein 25-like, transcript variant 1	promoter
DMR_LG5_9905005	LG5	9905005	9905235	230	0	-0.107023	3.96e-05	Hypo	XM_392381.4	putative cysteine proteinase CG12163-like	promoter
DMR_LG9_10200974	LG9	10200974	10201186	212	0.12193	-0.120024	0.000361302	Hypo	XM_003250982.1	serine/threonine-protein kinase ICK-like	intron
DMR_LG8_7055714	LG8	7055714	7056453	739	0.0111776	-0.105945	6.97e-22	Hypo	XM_394908.4	coiled-coil domain-containing protein 50-like	promoter
DMR_LG8_7055714	LG8	7055714	7056453	739	0.0111776	-0.105945	6.97e-22	Hypo	XM_001122123.2	protein-S-isoprenylcysteine O-methyltransferase-like	promoter
DMR_LG16_69026	LG16	69026	70860	1834	0.242535	-0.112793	2.14e-25	Hypo	XM_395650.2	hypothetical protein LOC412187	promoter
DMR_LG16_69026	LG16	69026	70860	1834	0.242535	-0.112793	2.14e-25	Hypo	XM_393027.4	hsp70-binding protein 1-like	exon,intron,utr5,promoter
DMR_LG16_69026	LG16	69026	70860	1834	0.242535	-0.112793	2.14e-25	Hypo	XM_003249038.1	peroxisomal biogenesis factor 19-like	promoter
DMR_LG16_69026	LG16	69026	70860	1834	0.242535	-0.112793	2.14e-25	Hypo	XM_396002.2	RNA polymerase II 15kD subunit	exon,utr3
DMR_LG7_4308184	LG7	4308184	4309451	1267	0.00711925	-0.11229	2.9e-45	Hypo	NM_001011576.1	tachykinin (Tk)	exon,utr3
DMR_LG7_4308184	LG7	4308184	4309451	1267	0.00711925	-0.11229	2.9e-45	Hypo	XM_393404.4	COMM domain-containing protein 4-like	promoter
DMR_LG15_3808118	LG15	3808118	3809103	985	0	-0.106145	4.03e-05	Hypo	XM_396483.4	tankyrase protein, transcript variant 2	exon,intron
DMR_LG15_3808118	LG15	3808118	3809103	985	0	-0.106145	4.03e-05	Hypo	XM_003249670.1	zinc finger protein 780A-like	exon,intron,utr5,promoter
DMR_LG3_10779999	LG3	10779999	10780149	150	0	-0.108974	4.06e-09	Hypo	XM_395705.4	hypothetical protein LOC412243	intron
DMR_LG7_3472506	LG7	3472506	3473379	873	0	-0.12297	7.61e-15	Hypo	XM_393293.4	esterase E4-like	promoter
DMR_LG3_10954362	LG3	10954362	10955458	1096	0.015798	-0.100537	1.16e-57	Hypo	XM_394398.3	hypothetical protein LOC410922	intron,utr5
DMR_LG11_1304980	LG11	1304980	1305554	574	0	-0.10219	0.000406182	Hypo	XM_396505.3	hypothetical protein LOC413054	intron
DMR_LG3_7444820	LG3	7444820	7445792	972	0	-0.123322	5.07e-39	Hypo	XM_003250316.1	hypothetical protein LOC100578666	exon,intron,utr3
DMR_LG3_7444820	LG3	7444820	7445792	972	0	-0.123322	5.07e-39	Hypo	XM_623197.3	WD repeat-containing protein 75-like	intron
DMR_LG14_9409576	LG14	9409576	9409921	345	0.0726316	-0.134401	0.000831437	Hypo	XM_001121176.2	ribosomal protein L34, transcript variant 1	intron,utr5
DMR_LG8_7469094	LG8	7469094	7470440	1346	0	-0.104032	2.94e-40	Hypo	XM_624405.3	uncharacterized oxidoreductase yrbE-like	promoter
DMR_LG8_7469094	LG8	7469094	7470440	1346	0	-0.104032	2.94e-40	Hypo	XM_003249237.1	hypothetical protein LOC100577219	utr3
DMR_LG8_7469094	LG8	7469094	7470440	1346	0	-0.104032	2.94e-40	Hypo	XM_624428.3	protein DDI1 homolog 2-like	intron,utr3
DMR_LG5_7245005	LG5	7245005	7246194	1189	0.00564775	-0.117925	4.93e-53	Hypo	XM_001122065.2	UPF0676 protein C1494.01-like	intron
DMR_LG16_124334	LG16	124334	125331	997	0.0164954	-0.100376	8.69e-56	Hypo	XM_624726.3	cuticular protein 5	promoter
DMR_LG12_10626492	LG12	10626492	10627068	576	0	-0.101961	1.59e-35	Hypo	XM_624769.2	zinc finger protein 396-like	promoter
DMR_LG1_26221891	LG1	26221891	26223178	1287	0.194176	-0.111259	3.61e-24	Hypo	XM_624275.2	uncharacterized protein CG10915-like	intron
DMR_LG7_11444134	LG7	11444134	11444967	833	0	-0.104317	1.48e-13	Hypo	XM_392443.4	protein couch potato-like	intron
DMR_LG7_1737783	LG7	1737783	1738573	790	0	-0.130435	0.00336172	Hypo	XM_394708.4	tango	intron
DMR_LG4_12614402	LG4	12614402	12615477	1075	0.0863553	-0.101634	8.45e-24	Hypo	XM_001120108.2	ATP-binding cassette sub-family G member 1-like	exon,intron,utr5,promoter
DMR_LG4_12614402	LG4	12614402	12615477	1075	0.0863553	-0.101634	8.45e-24	Hypo	XM_397486.4	ATP-binding cassette sub-family G member 4-like	exon,intron
DMR_LG15_2617322	LG15	2617322	2618246	924	0	-0.12892	8.55e-07	Hypo	XM_396958.4	hypothetical protein LOC413515	exon,utr3
DMR_LG7_7506723	LG7	7506723	7507739	1016	0	-0.109938	1.32e-39	Hypo	XM_001121227.2	anosmin-1-like	intron
DMR_LG14_10077544	LG14	10077544	10078638	1094	0.0256603	-0.104988	4.07e-39	Hypo	XM_001122694.2	hypothetical protein LOC726979	exon,intron,utr3
DMR_LG1_10788467	LG1	10788467	10789463	996	0.0762793	-0.107166	2.11e-30	Hypo	XM_003251140.1	Rab23 protein, transcript variant 1	exon,intron
DMR_LG1_1978184	LG1	1978184	1979439	1255	0.01859	-0.101916	9.52e-59	Hypo	XM_003249303.1	leucine-rich repeat-containing protein 57-like	exon,intron,utr3
DMR_LG11_11314752	LG11	11314752	11316003	1251	0.0186107	-0.101311	4.38e-30	Hypo	XM_624653.2	RNA pseudouridylate synthase domain-containing protein 2-like	intron
DMR_LG8_2940857	LG8	2940857	2941633	776	0.0146674	-0.100266	2.79e-21	Hypo	XM_001121191.2	hypothetical protein LOC725331	exon,intron,utr5
DMR_LG4_380171	LG4	380171	381015	844	0	-0.121662	7.22e-17	Hypo	XM_624982.3	hypothetical protein LOC552608	intron
DMR_LG11_14642840	LG11	14642840	14644122	1282	0.00687799	-0.133944	2.04e-45	Hypo	XM_395734.4	chitinase 3	promoter
DMR_LG8_2829537	LG8	2829537	2830446	909	0	-0.101351	1.8e-42	Hypo	XM_624725.3	plasma glutamate carboxypeptidase-like	utr5
DMR_LG8_2829537	LG8	2829537	2830446	909	0	-0.101351	1.8e-42	Hypo	XM_392486.4	hypothetical protein LOC408957, transcript variant 1	intron,utr5
DMR_LG11_9341928	LG11	9341928	9342975	1047	0.188327	-0.145606	1.48e-10	Hypo	XM_001121681.2	exportin-4-like	exon,utr3
DMR_LG2_10051305	LG2	10051305	10051800	495	0	-0.110795	4.25e-10	Hypo	XM_624453.3	probable saccharopine dehydrogenase-like, transcript variant 1	intron
DMR_LG2_13160440	LG2	13160440	13161143	703	0.0199617	-0.102926	3.38e-17	Hypo	XM_623058.3	putative oxidoreductase GLYR1 homolog	exon,utr3
DMR_LG16_4694078	LG16	4694078	4695073	995	0.0185606	-0.114826	3.55e-31	Hypo	XM_397291.4	nitrilase	promoter
DMR_LG11_14194088	LG11	14194088	14194832	744	0.0115474	-0.108354	4.92e-27	Hypo	XM_396537.4	DNA ligase III	intron,utr5
DMR_LG11_14194088	LG11	14194088	14194832	744	0.0115474	-0.108354	4.92e-27	Hypo	XM_001121373.2	hypothetical protein LOC725540	exon,intron,utr5
DMR_LG8_6614348	LG8	6614348	6615121	773	0.0229831	-0.100378	4.06e-25	Hypo	XM_003250309.1	hypothetical protein LOC100577587	promoter
