# Supplementary material for: Genome-wide DNA methylation changes associated with olfactory learning and memory in Apis mellifera
Source: Sci Rep. 2017 Dec 5;7:17017. doi: 10.1038/s41598-017-17046-1 (PMC5717273; doi:10.1038/s41598-017-17046-1)
Supplement: Supplementary file 4 — Table S4 [file 41598_2017_17046_MOESM4_ESM.xls]

## Sheet: all methylated genes
GO_accession	Description	Term_type	Over_represented_pValue	Corrected_pValue	DMR_item	DMR_list	Bg_item	Bg_list	DMR genes
GO:0005488	binding	molecular_function	1.14e-05	0.047856	569	779	5484	8277	XM_395749.4|rabconnectin-3B, transcript variant 1,XM_001120035.2|neuralized,XM_003249859.1|AP-1 complex subunit mu-1-like, transcript variant 2,XM_001120827.2|importin-5-like,XM_393661.4|disks large homolog 5-like,XM_003249915.1|UPF0470 protein CG17669-like,XM_393594.3|hypothetical protein LOC410107,XM_394547.4|WD repeat-containing protein 65-like,XM_395654.4|diaphanous,XM_001122263.2|sterile alp…

## Sheet: Hypomethylated genes
GO_accession	Description	Term_type	Over_represented_pValue	Corrected_pValue	DMR_item	DMR_list	Bg_item	Bg_list	DMR genes
GO:0010556	regulation of macromolecule biosynthetic process	biological_process	1.4e-07	0.00017168	86	284	1478	8277	XM_393519.4|fatty acid-binding protein, adipocyte-like,XM_003251591.1|hypothetical protein LOC100578018,XM_396649.4|heartless,XM_394427.4|RNA binding protein fox-1 homolog 2-like,XM_001122665.2|cubilin-like,XM_396252.3|moesin,XM_624563.3|hypothetical protein LOC552185,XM_001119965.2|kin of IRRE-like protein 2-like,XM_624653.2|RNA pseudouridylate synthase domain-containing protein 2-like,XM_624052…
GO:0031326	regulation of cellular biosynthetic process	biological_process	1.4e-07	0.00017168	86	284	1478	8277	XM_624697.3|histone H2A-like, transcript variant 6,XM_395650.2|hypothetical protein LOC412187,XM_001120103.2|hypothetical protein LOC724299,XM_393156.4|hypothetical protein LOC409658,XM_001123044.2|hypothetical protein LOC727335,XM_392392.4|prolyl-4-hydroxylase-alpha EFB,XM_003251280.1|hypothetical protein LOC100576130,XM_394420.4|sulfonylurea receptor,XM_003250638.1|hypothetical protein LOC10057…
GO:0009889	regulation of biosynthetic process	biological_process	1.53e-07	0.00017168	86	284	1481	8277	XM_001120292.2|gamma-aminobutyric acid receptor subunit beta,XM_001121419.2|dynein heavy chain 7, axonemal-like,XM_397593.4|hypothetical LOC409953, transcript variant 1,XM_003249199.1|hypothetical protein LOC100576788,XM_393760.4|syntaxin 1A,XM_001122746.2|paired box pox-neuro protein,XM_001121394.2|hypothetical protein LOC725562,XM_392736.4|cadherin-87A-like,XM_396734.4|neurogenic locus Notch pr…
GO:0010468	regulation of gene expression	biological_process	1.85e-07	0.00017168	87	284	1511	8277	XM_394427.4|RNA binding protein fox-1 homolog 2-like,XM_396649.4|heartless,XM_393519.4|fatty acid-binding protein, adipocyte-like,XM_003251591.1|hypothetical protein LOC100578018,XM_396407.3|heparan sulfate (glucosamine) 3-O-sulfotransferase A,XM_393339.4|immunoglobulin-like and fibronectin type III domain containing 12, transcript variant 1,XM_001121283.2|hypothetical protein LOC725433,XM_395692…
GO:2000112	regulation of cellular macromolecule biosynthetic process	biological_process	2.28e-07	0.00017168	85	284	1470	8277	XM_001120437.2|integrin alpha-PS2,XM_397161.4|hypothetical LOC413721,XM_001120289.2|endothelin-converting enzyme 1-like,XM_392425.4|protein groucho-like, transcript variant 1,XM_003250374.1|Rpb8 protein,XM_392395.4|hypothetical protein LOC408865,XM_001120803.2|NGFI-A-binding protein homolog,XM_394387.4|glycosaminoglycan xylosylkinase-like,XM_001122263.2|sterile alpha motif domain-containing prote…
GO:0060255	regulation of macromolecule metabolic process	biological_process	2.58e-07	0.00017168	88	284	1546	8277	XM_001120035.2|neuralized,XM_001122182.2|ftz transcription factor 1,XM_394587.4|solute carrier family 12 member 6-like, transcript variant 1,XM_396734.4|neurogenic locus Notch protein,XM_001120458.2|calpain C,XM_003251608.1|baboon,XM_623514.3|UPF0472 protein C16orf72 homolog,XM_001121191.2|hypothetical protein LOC725331,XM_001120507.2|hypothetical protein LOC724613,XM_395325.4|ATPase family AAA d…
GO:0051252	regulation of RNA metabolic process	biological_process	3.27e-07	0.00017168	84	284	1458	8277	XM_393156.4|hypothetical protein LOC409658,XM_624697.3|histone H2A-like, transcript variant 6,XM_395650.2|hypothetical protein LOC412187,XM_001120103.2|hypothetical protein LOC724299,XM_003250638.1|hypothetical protein LOC100576166,XM_003251280.1|hypothetical protein LOC100576130,XM_392392.4|prolyl-4-hydroxylase-alpha EFB,XM_001123044.2|hypothetical protein LOC727335,XM_624769.2|zinc finger prote…
GO:2001141	regulation of RNA biosynthetic process	biological_process	3.27e-07	0.00017168	84	284	1458	8277	XM_001121419.2|dynein heavy chain 7, axonemal-like,XM_001120292.2|gamma-aminobutyric acid receptor subunit beta,XM_392736.4|cadherin-87A-like,XM_001122746.2|paired box pox-neuro protein,XM_001121394.2|hypothetical protein LOC725562,XM_003249199.1|hypothetical protein LOC100576788,XM_393760.4|syntaxin 1A,XM_001120458.2|calpain C,XM_001122182.2|ftz transcription factor 1,XM_001120035.2|neuralized,X…
GO:0006355	regulation of transcription, DNA-dependent	biological_process	5.27e-07	0.00024606	83	284	1450	8277	XM_001120458.2|calpain C,XM_394587.4|solute carrier family 12 member 6-like, transcript variant 1,XM_001122182.2|ftz transcription factor 1,XM_001120035.2|neuralized,XM_396734.4|neurogenic locus Notch protein,XM_003249736.1|putative pre-mRNA-splicing factor ATP-dependent RNA helicase DHX15-like,XM_625191.3|lectin, mannose-binding 2,XM_395325.4|ATPase family AAA domain-containing protein 1-A-like,…
GO:0080090	regulation of primary metabolic process	biological_process	6.42e-07	0.00026966	87	284	1553	8277	XM_394183.4|StAR-related lipid transfer protein 13,XM_001122263.2|sterile alpha motif domain-containing protein 5-like,XM_394387.4|glycosaminoglycan xylosylkinase-like,XM_392395.4|hypothetical protein LOC408865,XM_001120803.2|NGFI-A-binding protein homolog,XM_003250374.1|Rpb8 protein,XM_624982.3|hypothetical protein LOC552608,XM_392425.4|protein groucho-like, transcript variant 1,XM_001120289.2|e…
GO:0019219	regulation of nucleobase-containing compound metabolic process	biological_process	7.71e-07	0.00026995	85	284	1511	8277	XM_003250374.1|Rpb8 protein,XM_001120803.2|NGFI-A-binding protein homolog,XM_392395.4|hypothetical protein LOC408865,XM_001120437.2|integrin alpha-PS2,XM_397161.4|hypothetical LOC413721,XM_001120289.2|endothelin-converting enzyme 1-like,XM_392425.4|protein groucho-like, transcript variant 1,XM_001122263.2|sterile alpha motif domain-containing protein 5-like,XM_394183.4|StAR-related lipid transfer…
GO:0051171	regulation of nitrogen compound metabolic process	biological_process	7.71e-07	0.00026995	85	284	1511	8277	XM_393156.4|hypothetical protein LOC409658,XM_001120103.2|hypothetical protein LOC724299,XM_395650.2|hypothetical protein LOC412187,XM_624697.3|histone H2A-like, transcript variant 6,XM_003250638.1|hypothetical protein LOC100576166,XM_392392.4|prolyl-4-hydroxylase-alpha EFB,XM_003251280.1|hypothetical protein LOC100576130,XM_001123044.2|hypothetical protein LOC727335,XM_001120115.2|hypothetical p…
GO:0006270	DNA replication initiation	biological_process	9e-07	0.00029099	20	284	166	8277	XM_001119962.2|hypothetical protein LOC724192,XM_394387.4|glycosaminoglycan xylosylkinase-like,XM_624052.3|mind-meld,XM_001119965.2|kin of IRRE-like protein 2-like,XM_394329.3|irregular chiasm C-roughest protein-like, transcript variant 1,XM_393227.4|hypothetical protein LOC409729,XM_001123084.2|ankyrin repeat and MYND domain-containing protein 2-like,XM_397593.4|hypothetical LOC409953, transcrip…
GO:0031323	regulation of cellular metabolic process	biological_process	1.3e-06	0.00037411	87	284	1578	8277	XM_003250151.1|hypothetical protein LOC727486, transcript variant 2,XM_001119962.2|hypothetical protein LOC724192,XM_003250399.1|hypothetical protein LOC100576392,XM_623828.3|protein disulfide isomerase,XM_001120025.2|ras-related protein Rab-7a-like,XM_001123084.2|ankyrin repeat and MYND domain-containing protein 2-like,XM_394261.4|plexin A,XM_394371.4|hypothetical protein LOC410895,XM_003251561.…
GO:0003682	chromatin binding	molecular_function	1.34e-06	0.00037411	16	284	113	8277	XM_003249199.1|hypothetical protein LOC100576788,XM_393760.4|syntaxin 1A,XM_396407.3|heparan sulfate (glucosamine) 3-O-sulfotransferase A,XM_001123084.2|ankyrin repeat and MYND domain-containing protein 2-like,XM_624769.2|zinc finger protein 396-like,XM_393339.4|immunoglobulin-like and fibronectin type III domain containing 12, transcript variant 1,XM_003249939.1|hypothetical protein LOC724535,XM…
GO:0006261	DNA-dependent DNA replication	biological_process	1.68e-06	0.00044047	21	284	188	8277	XM_394329.3|irregular chiasm C-roughest protein-like, transcript variant 1,XM_393227.4|hypothetical protein LOC409729,XM_001119965.2|kin of IRRE-like protein 2-like,XM_624052.3|mind-meld,XM_394387.4|glycosaminoglycan xylosylkinase-like,XM_001119962.2|hypothetical protein LOC724192,XM_001121283.2|hypothetical protein LOC725433,XM_394401.4|hormone receptor-like in 4,XM_392736.4|cadherin-87A-like,XM…
GO:0019222	regulation of metabolic process	biological_process	2.28e-06	0.0005647	89	284	1648	8277	XM_396734.4|neurogenic locus Notch protein,XM_394587.4|solute carrier family 12 member 6-like, transcript variant 1,XM_001122182.2|ftz transcription factor 1,XM_001120035.2|neuralized,XM_001120458.2|calpain C,XM_001120507.2|hypothetical protein LOC724613,XM_001121191.2|hypothetical protein LOC725331,XM_623514.3|UPF0472 protein C16orf72 homolog,XM_003251608.1|baboon,XM_392443.4|protein couch potat…
GO:0050794	regulation of cellular process	biological_process	4.1e-06	0.00095813	118	284	2416	8277	XM_391906.4|Rel NFAT transcription factor,XM_003251561.1|rabconnectin-3A,XM_001120115.2|hypothetical protein LOC724311,XM_624769.2|zinc finger protein 396-like,XM_394261.4|plexin A,XM_001123084.2|ankyrin repeat and MYND domain-containing protein 2-like,XM_003249323.1|multidrug resistance-associated protein 1-like,XM_394371.4|hypothetical protein LOC410895,XM_001120025.2|ras-related protein Rab-7a…
GO:0065007	biological regulation	biological_process	5.77e-06	0.0012205	126	284	2646	8277	XM_001120289.2|endothelin-converting enzyme 1-like,XM_001120657.2|G-protein coupled receptor Mth2-like,XM_001120437.2|integrin alpha-PS2,XM_397161.4|hypothetical LOC413721,XM_394671.3|hypothetical protein LOC411197,XM_624982.3|hypothetical protein LOC552608,XM_392425.4|protein groucho-like, transcript variant 1,XM_003250374.1|Rpb8 protein,XM_001120803.2|NGFI-A-binding protein homolog,XM_392395.4|…
GO:0071944	cell periphery	cellular_component	5.81e-06	0.0012205	41	284	578	8277	XM_394587.4|solute carrier family 12 member 6-like, transcript variant 1,XM_396734.4|neurogenic locus Notch protein,XM_396585.4|UNC93-like protein,XM_393404.4|COMM domain-containing protein 4-like,XM_001120458.2|calpain C,XM_395092.4|hypothetical protein LOC411622,XM_623470.3|bromodomain adjacent to zinc finger domain protein 2B-like,XM_625191.3|lectin, mannose-binding 2,XM_393589.4|trafficking k…
GO:0006260	DNA replication	biological_process	8.03e-06	0.0016062	35	284	464	8277	XM_001123044.2|hypothetical protein LOC727335,XM_001120103.2|hypothetical protein LOC724299,XM_624428.3|protein DDI1 homolog 2-like,XM_394427.4|RNA binding protein fox-1 homolog 2-like,XM_624052.3|mind-meld,XM_392260.4|hypothetical protein LOC408725,XM_623838.3|RNA-binding protein lark-like, transcript variant 1,XM_001119962.2|hypothetical protein LOC724192,XM_393227.4|hypothetical protein LOC409…
GO:0034654	nucleobase-containing compound biosynthetic process	biological_process	9.49e-06	0.0018126	101	284	2009	8277	XM_001121419.2|dynein heavy chain 7, axonemal-like,XM_001120292.2|gamma-aminobutyric acid receptor subunit beta,XM_396505.3|hypothetical protein LOC413054,XM_001121394.2|hypothetical protein LOC725562,XM_001122746.2|paired box pox-neuro protein,XM_392736.4|cadherin-87A-like,XM_395087.4|rhomboid-5,XM_393760.4|syntaxin 1A,XM_003249199.1|hypothetical protein LOC100576788,XM_001120458.2|calpain C,XM_…
GO:0050789	regulation of biological process	biological_process	1.04e-05	0.0019028	119	284	2486	8277	XM_001121394.2|hypothetical protein LOC725562,XM_001122746.2|paired box pox-neuro protein,XM_396895.4|hypothetical protein LOC413451, transcript variant 1,XM_396505.3|hypothetical protein LOC413054,XM_003251140.1|Rab23 protein, transcript variant 1,XM_392736.4|cadherin-87A-like,XM_623297.3|phenylalanine hydroxylase, transcript variant 2,XM_397593.4|hypothetical LOC409953, transcript variant 1,XM_…
GO:0018130	heterocycle biosynthetic process	biological_process	1.33e-05	0.0022463	106	284	2154	8277	XM_625139.2|cell division control protein 6 homolog,XM_392443.4|protein couch potato-like,XM_393589.4|trafficking kinesin-binding protein milt,XM_395325.4|ATPase family AAA domain-containing protein 1-A-like,XM_625191.3|lectin, mannose-binding 2,XM_003249736.1|putative pre-mRNA-splicing factor ATP-dependent RNA helicase DHX15-like,XM_001121191.2|hypothetical protein LOC725331,XM_001120507.2|hypot…
GO:0019438	aromatic compound biosynthetic process	biological_process	1.34e-05	0.0022463	105	284	2128	8277	XM_001121419.2|dynein heavy chain 7, axonemal-like,XM_001120292.2|gamma-aminobutyric acid receptor subunit beta,XM_395087.4|rhomboid-5,XM_392736.4|cadherin-87A-like,XM_001122746.2|paired box pox-neuro protein,XM_001121394.2|hypothetical protein LOC725562,XM_396505.3|hypothetical protein LOC413054,XM_003249199.1|hypothetical protein LOC100576788,XM_393760.4|syntaxin 1A,XM_003249872.1|zinc finger p…
GO:1901362	organic cyclic compound biosynthetic process	biological_process	2.05e-05	0.0031999	106	284	2174	8277	XM_001121441.2|cycle,XM_624052.3|mind-meld,XM_392260.4|hypothetical protein LOC408725,XM_001119965.2|kin of IRRE-like protein 2-like,XM_624653.2|RNA pseudouridylate synthase domain-containing protein 2-like,XM_396252.3|moesin,XM_001122665.2|cubilin-like,XM_624563.3|hypothetical protein LOC552185,XM_396407.3|heparan sulfate (glucosamine) 3-O-sulfotransferase A,XM_624277.3|molybdenum cofactor biosy…
GO:0003676	nucleic acid binding	molecular_function	2.06e-05	0.0031999	109	284	2253	8277	XM_624156.3|GrpE protein homolog, mitochondrial,XM_624289.3|minichromosome maintenance 5,XM_001120337.2|hypothetical protein LOC724476,XM_001122141.2|transcriptional activator protein Pur-alpha-like,XM_003251364.1|ATP-binding cassette sub-family G member 1-like,XM_624015.3|hypothetical protein LOC551624,XM_391884.4|hypothetical protein LOC408333, transcript variant 1,XM_396585.4|UNC93-like protei…
GO:0051704	multi-organism process	biological_process	2.34e-05	0.0035146	68	284	1225	8277	XM_003250309.1|hypothetical protein LOC100577587,XM_396046.4|diuretic hormone 31 receptor 1,XM_624428.3|protein DDI1 homolog 2-like,XM_623058.3|putative oxidoreductase GLYR1 homolog,XM_625125.3|x-ray repair cross-complementing protein 5-like,XM_001123044.2|hypothetical protein LOC727335,XM_392392.4|prolyl-4-hydroxylase-alpha EFB,XM_624769.2|zinc finger protein 396-like,XM_394371.4|hypothetical pr…
GO:0005975	carbohydrate metabolic process	biological_process	2.61e-05	0.0036705	43	284	658	8277	XM_003249827.1|hypothetical protein LOC100576471,XM_395087.4|rhomboid-5,XM_394329.3|irregular chiasm C-roughest protein-like, transcript variant 1,XM_394183.4|StAR-related lipid transfer protein 13,XM_624464.3|aldose-1-epimerase,XM_001122294.2|hypothetical protein LOC726567,XM_001122263.2|sterile alpha motif domain-containing protein 5-like,XM_003251006.1|protein sprint-like,XM_625172.3|ETS homol…
GO:0044765	single-organism transport	biological_process	2.66e-05	0.0036705	94	284	1875	8277	XM_001120292.2|gamma-aminobutyric acid receptor subunit beta,XM_395115.4|hypothetical protein LOC411646,XM_392736.4|cadherin-87A-like,XM_395087.4|rhomboid-5,XM_396505.3|hypothetical protein LOC413054,XM_003249827.1|hypothetical protein LOC100576471,XM_003250621.1|transmembrane and TPR repeat-containing protein 4-like,XM_001120458.2|calpain C,XM_001121373.2|hypothetical protein LOC725540,XM_001120…
GO:0044271	cellular nitrogen compound biosynthetic process	biological_process	2.71e-05	0.0036705	105	284	2161	8277	XM_001122141.2|transcriptional activator protein Pur-alpha-like,XM_624015.3|hypothetical protein LOC551624,XM_391884.4|hypothetical protein LOC408333, transcript variant 1,XM_394758.4|muscle LIM protein Mlp84B-like, transcript variant 1,XM_396719.4|soluble guanylate cyclase 89Da-like,XM_624156.3|GrpE protein homolog, mitochondrial,XM_624289.3|minichromosome maintenance 5,XM_001120337.2|hypothetic…
GO:0004175	endopeptidase activity	molecular_function	2.98e-05	0.0039127	46	284	727	8277	XM_623649.2|serine/threonine-protein phosphatase 2A 56 kDa regulatory subunit alpha isoform-like, transcript variant 1,XM_624428.3|protein DDI1 homolog 2-like,XM_392307.4|heterogeneous nuclear ribonucleoprotein Q-like,XM_394078.4|disintegrin and metalloproteinase domain-containing protein 12-like,XM_393156.4|hypothetical protein LOC409658,XM_394427.4|RNA binding protein fox-1 homolog 2-like,XM_00…
GO:0005576	extracellular region	cellular_component	3.2e-05	0.0040723	62	284	1094	8277	XM_001121117.2|hypothetical protein LOC725245,XM_001120035.2|neuralized,XM_001122182.2|ftz transcription factor 1,XM_001122993.2|hypothetical protein LOC727284,XM_394587.4|solute carrier family 12 member 6-like, transcript variant 1,XM_624015.3|hypothetical protein LOC551624,XM_393518.4|b-cell CLL/lymphoma 7 protein family member B-like,XM_623102.3|serine/threonine-protein phosphatase PP2A, trans…
GO:0016021	integral to membrane	cellular_component	3.54e-05	0.004382	110	284	2306	8277	XM_623838.3|RNA-binding protein lark-like, transcript variant 1,XM_001121441.2|cycle,XM_624052.3|mind-meld,XM_392260.4|hypothetical protein LOC408725,XM_393165.4|BCL2/adenovirus E1B 19 kDa protein-interacting protein 3-like, transcript variant 1,XM_624731.3|DIS3-like exonuclease 2-like,XM_001121148.2|cysteine-rich motor neuron 1 protein-like,XM_001122713.2|hypothetical protein LOC726999,XM_392106…
GO:0032774	RNA biosynthetic process	biological_process	3.74e-05	0.0044862	87	284	1712	8277	XM_001121419.2|dynein heavy chain 7, axonemal-like,XM_001120292.2|gamma-aminobutyric acid receptor subunit beta,XM_392736.4|cadherin-87A-like,XM_001122746.2|paired box pox-neuro protein,XM_001121394.2|hypothetical protein LOC725562,XM_393760.4|syntaxin 1A,XM_003249199.1|hypothetical protein LOC100576788,XM_001120458.2|calpain C,XM_394587.4|solute carrier family 12 member 6-like, transcript varian…
GO:0044425	membrane part	cellular_component	3.84e-05	0.0044875	126	284	2741	8277	XM_393404.4|COMM domain-containing protein 4-like,XM_001121373.2|hypothetical protein LOC725540,XM_393384.4|protein alan shepard-like,XM_396734.4|neurogenic locus Notch protein,XM_003250990.1|neuralized-like protein 2-like, transcript variant 1,XM_001120035.2|neuralized,XM_001122182.2|ftz transcription factor 1,XM_394587.4|solute carrier family 12 member 6-like, transcript variant 1,XM_393589.4|t…
GO:0008152	metabolic process	biological_process	4.15e-05	0.0047163	211	284	5241	8277	XM_003250982.1|serine/threonine-protein kinase ICK-like,XM_394082.4|protein phosphatase PP2A 55 kDa regulatory subunit, transcript variant 1,XM_393519.4|fatty acid-binding protein, adipocyte-like,XM_394078.4|disintegrin and metalloproteinase domain-containing protein 12-like,XM_394427.4|RNA binding protein fox-1 homolog 2-like,XM_395815.4|guanine nucleotide exchange factor GEF64C ortholog,XM_3950…
GO:0005886	plasma membrane	cellular_component	4.42e-05	0.0048607	34	284	482	8277	XM_001120458.2|calpain C,XM_393404.4|COMM domain-containing protein 4-like,XM_396585.4|UNC93-like protein,XM_396734.4|neurogenic locus Notch protein,XM_394587.4|solute carrier family 12 member 6-like, transcript variant 1,XM_001122688.2|hypothetical protein LOC726972,XM_393589.4|trafficking kinesin-binding protein milt,XM_625191.3|lectin, mannose-binding 2,XM_623470.3|bromodomain adjacent to zinc…
GO:0005976	polysaccharide metabolic process	biological_process	4.59e-05	0.0048607	20	284	215	8277	XM_394420.4|sulfonylurea receptor,XM_624015.3|hypothetical protein LOC551624,XM_003251280.1|hypothetical protein LOC100576130,XM_394587.4|solute carrier family 12 member 6-like, transcript variant 1,XM_001123044.2|hypothetical protein LOC727335,XM_392307.4|heterogeneous nuclear ribonucleoprotein Q-like,XM_001122688.2|hypothetical protein LOC726972,XM_625172.3|ETS homologous factor-like,XM_396649.…
GO:0043228	non-membrane-bounded organelle	cellular_component	4.8e-05	0.0048607	59	284	1038	8277	XM_394371.4|hypothetical protein LOC410895,XM_396407.3|heparan sulfate (glucosamine) 3-O-sulfotransferase A,XM_001123084.2|ankyrin repeat and MYND domain-containing protein 2-like,XM_394261.4|plexin A,XM_624769.2|zinc finger protein 396-like,XM_393339.4|immunoglobulin-like and fibronectin type III domain containing 12, transcript variant 1,XM_395692.3|dynein, axonemal, heavy chain 3,XM_394401.4|h…
GO:0043232	intracellular non-membrane-bounded organelle	cellular_component	4.8e-05	0.0048607	59	284	1038	8277	XM_001122141.2|transcriptional activator protein Pur-alpha-like,XM_393384.4|protein alan shepard-like,XM_391884.4|hypothetical protein LOC408333, transcript variant 1,XM_394758.4|muscle LIM protein Mlp84B-like, transcript variant 1,XM_001122182.2|ftz transcription factor 1,XM_001120035.2|neuralized,XM_001120458.2|calpain C,XM_624156.3|GrpE protein homolog, mitochondrial,XM_001120337.2|hypothetica…
GO:0009059	macromolecule biosynthetic process	biological_process	4.93e-05	0.0048607	116	284	2483	8277	XM_001120337.2|hypothetical protein LOC724476,XM_624156.3|GrpE protein homolog, mitochondrial,XM_624289.3|minichromosome maintenance 5,XM_394758.4|muscle LIM protein Mlp84B-like, transcript variant 1,XM_624015.3|hypothetical protein LOC551624,XM_391884.4|hypothetical protein LOC408333, transcript variant 1,XM_001122141.2|transcriptional activator protein Pur-alpha-like,XM_391989.4|thickveins,XM_3…
GO:0031224	intrinsic to membrane	cellular_component	4.97e-05	0.0048607	110	284	2323	8277	XM_394387.4|glycosaminoglycan xylosylkinase-like,XM_624062.3|tousled-like kinase,XM_394329.3|irregular chiasm C-roughest protein-like, transcript variant 1,XM_394183.4|StAR-related lipid transfer protein 13,XM_001122294.2|hypothetical protein LOC726567,XM_001122263.2|sterile alpha motif domain-containing protein 5-like,XM_392425.4|protein groucho-like, transcript variant 1,XM_001120657.2|G-protei…
GO:0003677	DNA binding	molecular_function	5.58e-05	0.0053314	87	284	1730	8277	XM_394427.4|RNA binding protein fox-1 homolog 2-like,XM_391820.4|syntaxin binding protein 5 (tomosyn),XM_393339.4|immunoglobulin-like and fibronectin type III domain containing 12, transcript variant 1,XM_394401.4|hormone receptor-like in 4,XM_396407.3|heparan sulfate (glucosamine) 3-O-sulfotransferase A,XM_624653.2|RNA pseudouridylate synthase domain-containing protein 2-like,XM_394938.3|hypothe…
GO:0006351	transcription, DNA-dependent	biological_process	5.93e-05	0.005538	85	284	1682	8277	XM_393156.4|hypothetical protein LOC409658,XM_001120103.2|hypothetical protein LOC724299,XM_395650.2|hypothetical protein LOC412187,XM_624697.3|histone H2A-like, transcript variant 6,XM_003250638.1|hypothetical protein LOC100576166,XM_001123044.2|hypothetical protein LOC727335,XM_392392.4|prolyl-4-hydroxylase-alpha EFB,XM_003251280.1|hypothetical protein LOC100576130,XM_003251561.1|rabconnectin-3…
GO:0022892	substrate-specific transporter activity	molecular_function	6.6e-05	0.0060314	73	284	1387	8277	XM_392486.4|hypothetical protein LOC408957, transcript variant 1,XM_396252.3|moesin,XM_396537.4|DNA ligase III,XM_001122665.2|cubilin-like,XM_624653.2|RNA pseudouridylate synthase domain-containing protein 2-like,XM_001119965.2|kin of IRRE-like protein 2-like,XM_001121441.2|cycle,XM_624052.3|mind-meld,XM_392260.4|hypothetical protein LOC408725,XM_001122713.2|hypothetical protein LOC726999,XM_3956…
GO:0016020	membrane	cellular_component	7.19e-05	0.0064268	159	284	3704	8277	XM_394671.3|hypothetical protein LOC411197,XM_003250374.1|Rpb8 protein,XM_623547.3|AMP deaminase 2-like, transcript variant 2,XM_392395.4|hypothetical protein LOC408865,XM_392189.4|hypothetical protein LOC408649,XM_624062.3|tousled-like kinase,XM_001122294.2|hypothetical protein LOC726567,XM_394183.4|StAR-related lipid transfer protein 13,XM_394398.3|hypothetical protein LOC410922,XM_003251006.1|…
GO:0016032	viral process	biological_process	8.71e-05	0.0075163	45	284	737	8277	XM_394671.3|hypothetical protein LOC411197,XM_397161.4|hypothetical LOC413721,XM_392776.3|glutamate dehydrogenase, transcript variant 1,XM_623547.3|AMP deaminase 2-like, transcript variant 2,XM_396505.3|hypothetical protein LOC413054,XM_392395.4|hypothetical protein LOC408865,XM_003250374.1|Rpb8 protein,XM_624062.3|tousled-like kinase,XM_394387.4|glycosaminoglycan xylosylkinase-like,XM_394183.4|S…
GO:0008270	zinc ion binding	molecular_function	9.15e-05	0.0075163	63	284	1157	8277	XM_393227.4|hypothetical protein LOC409729,XM_001120963.2|e3 ubiquitin-protein ligase MARCH8-like,XM_001119965.2|kin of IRRE-like protein 2-like,XM_001122665.2|cubilin-like,XM_396537.4|DNA ligase III,XM_394884.3|protein transport protein Sec24B-like,XM_392260.4|hypothetical protein LOC408725,XM_623838.3|RNA-binding protein lark-like, transcript variant 1,XM_003251879.1|hypothetical protein LOC727…
GO:0006810	transport	biological_process	9.44e-05	0.0075163	111	284	2383	8277	XM_001123084.2|ankyrin repeat and MYND domain-containing protein 2-like,XM_394261.4|plexin A,XM_003249323.1|multidrug resistance-associated protein 1-like,XM_003251504.1|hypothetical protein LOC100577364,XM_624489.3|choline/ethanolamine kinase-like,XM_391906.4|Rel NFAT transcription factor,XM_003251561.1|rabconnectin-3A,XM_624769.2|zinc finger protein 396-like,XM_003251424.1|venom acid phosphatas…
GO:0051234	establishment of localization	biological_process	9.44e-05	0.0075163	111	284	2383	8277	XM_623058.3|putative oxidoreductase GLYR1 homolog,XM_394420.4|sulfonylurea receptor,XM_001121305.2|vesicular glutamate transporter 2.1-like,XM_001123044.2|hypothetical protein LOC727335,XM_392463.4|choline O-acetyltransferase-like,XM_392392.4|prolyl-4-hydroxylase-alpha EFB,XM_393156.4|hypothetical protein LOC409658,XM_392307.4|heterogeneous nuclear ribonucleoprotein Q-like,XM_396046.4|diuretic ho…
GO:0016787	hydrolase activity	molecular_function	9.47e-05	0.0075163	112	284	2410	8277	XM_391884.4|hypothetical protein LOC408333, transcript variant 1,XM_003251364.1|ATP-binding cassette sub-family G member 1-like,XM_624109.3|v-type proton ATPase subunit B-like,XM_001122065.2|UPF0676 protein C1494.01-like,XM_624156.3|GrpE protein homolog, mitochondrial,XM_624289.3|minichromosome maintenance 5,XM_003251006.1|protein sprint-like,XM_395705.4|hypothetical protein LOC412243,XM_625048.2…
GO:0044446	intracellular organelle part	cellular_component	9.48e-05	0.0075163	86	284	1729	8277	XM_624156.3|GrpE protein homolog, mitochondrial,XM_396585.4|UNC93-like protein,XM_391884.4|hypothetical protein LOC408333, transcript variant 1,XM_001121176.2|ribosomal protein L34, transcript variant 1,XM_391989.4|thickveins,XM_395705.4|hypothetical protein LOC412243,XM_003251006.1|protein sprint-like,XM_394252.2|glass bottom boat,XM_623470.3|bromodomain adjacent to zinc finger domain protein 2B…
GO:0043169	cation binding	molecular_function	9.7e-05	0.0075485	94	284	1936	8277	XM_392392.4|prolyl-4-hydroxylase-alpha EFB,XM_392463.4|choline O-acetyltransferase-like,XM_625125.3|x-ray repair cross-complementing protein 5-like,XM_623058.3|putative oxidoreductase GLYR1 homolog,XM_392307.4|heterogeneous nuclear ribonucleoprotein Q-like,XM_392683.3|G-protein coupled receptor moody-like, transcript variant 1,XM_003250309.1|hypothetical protein LOC100577587,XM_393156.4|hypotheti…
GO:0046914	transition metal ion binding	molecular_function	0.00010033	0.0076669	72	284	1380	8277	XM_393339.4|immunoglobulin-like and fibronectin type III domain containing 12, transcript variant 1,XM_394401.4|hormone receptor-like in 4,XM_001122665.2|cubilin-like,XM_396537.4|DNA ligase III,XM_001119965.2|kin of IRRE-like protein 2-like,XM_001120963.2|e3 ubiquitin-protein ligase MARCH8-like,XM_003251879.1|hypothetical protein LOC727639,XM_392260.4|hypothetical protein LOC408725,XM_623838.3|RN…
GO:0044422	organelle part	cellular_component	0.00010539	0.0079096	86	284	1734	8277	XM_394427.4|RNA binding protein fox-1 homolog 2-like,XM_001122977.2|tektin-2-like,XM_623649.2|serine/threonine-protein phosphatase 2A 56 kDa regulatory subunit alpha isoform-like, transcript variant 1,XM_624275.2|uncharacterized protein CG10915-like,XM_395098.4|zinc finger protein DPF3-like,XM_001122665.2|cubilin-like,XM_396252.3|moesin,XM_396537.4|DNA ligase III,XM_001119965.2|kin of IRRE-like p…
GO:0046872	metal ion binding	molecular_function	0.00012344	0.0090571	93	284	1922	8277	XM_624769.2|zinc finger protein 396-like,XM_003249939.1|hypothetical protein LOC724535,XM_394261.4|plexin A,XM_001123084.2|ankyrin repeat and MYND domain-containing protein 2-like,XM_393227.4|hypothetical protein LOC409729,XM_394884.3|protein transport protein Sec24B-like,XM_392683.3|G-protein coupled receptor moody-like, transcript variant 1,XM_393156.4|hypothetical protein LOC409658,XM_00325030…
GO:0005515	protein binding	molecular_function	0.00012498	0.0090571	117	284	2560	8277	XM_001120875.2|hypothetical protein LOC724975,XM_394678.4|WD repeat-containing protein 37-like,XM_624725.3|plasma glutamate carboxypeptidase-like,XM_001122694.2|hypothetical protein LOC726979,XM_392486.4|hypothetical protein LOC408957, transcript variant 1,XM_001119965.2|kin of IRRE-like protein 2-like,XM_396252.3|moesin,XM_001122665.2|cubilin-like,XM_392260.4|hypothetical protein LOC408725,XM_00…
GO:0005215	transporter activity	molecular_function	0.00013436	0.0095716	83	284	1669	8277	XM_001119962.2|hypothetical protein LOC724192,XM_395745.4|UPF0518 protein AGAP011705-like,XM_394261.4|plexin A,XM_001123084.2|ankyrin repeat and MYND domain-containing protein 2-like,XM_003249323.1|multidrug resistance-associated protein 1-like,XM_391906.4|Rel NFAT transcription factor,XM_003251561.1|rabconnectin-3A,XM_624769.2|zinc finger protein 396-like,XM_392392.4|prolyl-4-hydroxylase-alpha E…
GO:1901576	organic substance biosynthetic process	biological_process	0.00014724	0.010264	134	284	3037	8277	XM_624015.3|hypothetical protein LOC551624,XM_391884.4|hypothetical protein LOC408333, transcript variant 1,XM_394758.4|muscle LIM protein Mlp84B-like, transcript variant 1,XM_624156.3|GrpE protein homolog, mitochondrial,XM_623470.3|bromodomain adjacent to zinc finger domain protein 2B-like,XM_396002.2|RNA polymerase II 15kD subunit,XM_394252.2|glass bottom boat,XM_003250180.1|hypothetical protei…
GO:0044249	cellular biosynthetic process	biological_process	0.00014897	0.010264	132	284	2982	8277	XM_001121394.2|hypothetical protein LOC725562,XM_003249670.1|zinc finger protein 780A-like,XM_393760.4|syntaxin 1A,XM_397593.4|hypothetical LOC409953, transcript variant 1,XM_625139.2|cell division control protein 6 homolog,XM_001122688.2|hypothetical protein LOC726972,XM_625191.3|lectin, mannose-binding 2,XM_003249736.1|putative pre-mRNA-splicing factor ATP-dependent RNA helicase DHX15-like,XM_0…
GO:0044764	multi-organism cellular process	biological_process	0.00015469	0.010486	46	284	778	8277	XM_001121373.2|hypothetical protein LOC725540,XM_001122141.2|transcriptional activator protein Pur-alpha-like,XM_396043.4|tyrosine-protein kinase Src42A-like, transcript variant 1,XM_396734.4|neurogenic locus Notch protein,XM_001122182.2|ftz transcription factor 1,XM_625139.2|cell division control protein 6 homolog,XM_393589.4|trafficking kinesin-binding protein milt,XM_001120507.2|hypothetical p…
GO:0034645	cellular macromolecule biosynthetic process	biological_process	0.00016125	0.010702	112	284	2439	8277	XM_624052.3|mind-meld,XM_001121441.2|cycle,XM_392260.4|hypothetical protein LOC408725,XM_623838.3|RNA-binding protein lark-like, transcript variant 1,XM_624653.2|RNA pseudouridylate synthase domain-containing protein 2-like,XM_001119965.2|kin of IRRE-like protein 2-like,XM_396252.3|moesin,XM_001122665.2|cubilin-like,XM_624563.3|hypothetical protein LOC552185,XM_392106.4|EF-hand domain-containing …
GO:0000775	chromosome, centromeric region	cellular_component	0.00016296	0.010702	17	284	182	8277	XM_001122182.2|ftz transcription factor 1,XM_001123044.2|hypothetical protein LOC727335,XM_001121305.2|vesicular glutamate transporter 2.1-like,XM_391884.4|hypothetical protein LOC408333, transcript variant 1,XM_391989.4|thickveins,XM_394252.2|glass bottom boat,XM_001120292.2|gamma-aminobutyric acid receptor subunit beta,XM_393339.4|immunoglobulin-like and fibronectin type III domain containing 1…
GO:0022857	transmembrane transporter activity	molecular_function	0.00018962	0.012261	76	284	1508	8277	XM_394420.4|sulfonylurea receptor,XM_392392.4|prolyl-4-hydroxylase-alpha EFB,XM_001121305.2|vesicular glutamate transporter 2.1-like,XM_001123044.2|hypothetical protein LOC727335,XM_396046.4|diuretic hormone 31 receptor 1,XM_392307.4|heterogeneous nuclear ribonucleoprotein Q-like,XM_393156.4|hypothetical protein LOC409658,XM_394588.4|synaptosomal-associated protein 25-like, transcript variant 1,X…
GO:0070011	peptidase activity, acting on L-amino acid peptides	molecular_function	0.00019666	0.012524	48	284	832	8277	XM_394329.3|irregular chiasm C-roughest protein-like, transcript variant 1,XM_394183.4|StAR-related lipid transfer protein 13,XM_001119978.2|serine protease snake-like,XM_001122263.2|sterile alpha motif domain-containing protein 5-like,XM_395115.4|hypothetical protein LOC411646,XM_625048.2|serine protease 7,XM_395087.4|rhomboid-5,XM_392736.4|cadherin-87A-like,XM_394671.3|hypothetical protein LOC4…
GO:0043231	intracellular membrane-bounded organelle	cellular_component	0.0002069	0.012663	111	284	2426	8277	XM_396407.3|heparan sulfate (glucosamine) 3-O-sulfotransferase A,XM_394401.4|hormone receptor-like in 4,XM_395692.3|dynein, axonemal, heavy chain 3,XM_393339.4|immunoglobulin-like and fibronectin type III domain containing 12, transcript variant 1,XM_001121441.2|cycle,XM_624052.3|mind-meld,XM_392260.4|hypothetical protein LOC408725,XM_623838.3|RNA-binding protein lark-like, transcript variant 1,X…
GO:0044403	symbiosis, encompassing mutualism through parasitism	biological_process	0.00020738	0.012663	49	284	857	8277	XM_624062.3|tousled-like kinase,XM_394387.4|glycosaminoglycan xylosylkinase-like,XM_394183.4|StAR-related lipid transfer protein 13,XM_392776.3|glutamate dehydrogenase, transcript variant 1,XM_397161.4|hypothetical LOC413721,XM_394671.3|hypothetical protein LOC411197,XM_623547.3|AMP deaminase 2-like, transcript variant 2,XM_396505.3|hypothetical protein LOC413054,XM_392395.4|hypothetical protein …
GO:0043227	membrane-bounded organelle	cellular_component	0.0002106	0.012663	111	284	2427	8277	XM_394588.4|synaptosomal-associated protein 25-like, transcript variant 1,XM_624697.3|histone H2A-like, transcript variant 6,XM_393156.4|hypothetical protein LOC409658,XM_396046.4|diuretic hormone 31 receptor 1,XM_001121976.2|hypothetical protein LOC726219,XM_392307.4|heterogeneous nuclear ribonucleoprotein Q-like,XM_001123044.2|hypothetical protein LOC727335,XM_001121305.2|vesicular glutamate tr…
GO:0044419	interspecies interaction between organisms	biological_process	0.00021327	0.012663	49	284	858	8277	XM_394183.4|StAR-related lipid transfer protein 13,XM_394387.4|glycosaminoglycan xylosylkinase-like,XM_624062.3|tousled-like kinase,XM_396505.3|hypothetical protein LOC413054,XM_623547.3|AMP deaminase 2-like, transcript variant 2,XM_392395.4|hypothetical protein LOC408865,XM_003250374.1|Rpb8 protein,XM_394671.3|hypothetical protein LOC411197,XM_397161.4|hypothetical LOC413721,XM_392776.3|glutamat…
GO:0022891	substrate-specific transmembrane transporter activity	molecular_function	0.00021391	0.012663	68	284	1314	8277	XM_394588.4|synaptosomal-associated protein 25-like, transcript variant 1,XM_393156.4|hypothetical protein LOC409658,XM_392307.4|heterogeneous nuclear ribonucleoprotein Q-like,XM_396046.4|diuretic hormone 31 receptor 1,XM_001123044.2|hypothetical protein LOC727335,XM_392392.4|prolyl-4-hydroxylase-alpha EFB,XM_001123084.2|ankyrin repeat and MYND domain-containing protein 2-like,XM_394261.4|plexin …
GO:0044238	primary metabolic process	biological_process	0.00021762	0.012704	179	284	4360	8277	XM_001123084.2|ankyrin repeat and MYND domain-containing protein 2-like,XM_394261.4|plexin A,XM_394371.4|hypothetical protein LOC410895,XM_003249323.1|multidrug resistance-associated protein 1-like,XM_623828.3|protein disulfide isomerase,XM_623972.3|ubiquitin-related modifier 1 homolog,XM_003251690.1|39S ribosomal protein L34, mitochondrial-like,XM_393156.4|hypothetical protein LOC409658,XM_39604…
GO:1901363	heterocyclic compound binding	molecular_function	0.00022106	0.012728	141	284	3258	8277	XM_391989.4|thickveins,XM_003250180.1|hypothetical protein LOC100576291,XM_394252.2|glass bottom boat,XM_623470.3|bromodomain adjacent to zinc finger domain protein 2B-like,XM_396002.2|RNA polymerase II 15kD subunit,XM_624156.3|GrpE protein homolog, mitochondrial,XM_394758.4|muscle LIM protein Mlp84B-like, transcript variant 1,XM_001122065.2|UPF0676 protein C1494.01-like,XM_003251364.1|ATP-bindin…
GO:0097159	organic cyclic compound binding	molecular_function	0.00022832	0.012916	141	284	3260	8277	XM_001120437.2|integrin alpha-PS2,XM_397161.4|hypothetical LOC413721,XM_001120289.2|endothelin-converting enzyme 1-like,XM_624943.3|DEAD box protein 80,XM_394387.4|glycosaminoglycan xylosylkinase-like,XM_003251874.1|hypothetical protein LOC100576684,XM_001122263.2|sterile alpha motif domain-containing protein 5-like,XM_394329.3|irregular chiasm C-roughest protein-like, transcript variant 1,XM_623…
GO:0006366	transcription from RNA polymerase II promoter	biological_process	0.00023048	0.012916	29	284	419	8277	XM_394183.4|StAR-related lipid transfer protein 13,XM_001122665.2|cubilin-like,XM_001122263.2|sterile alpha motif domain-containing protein 5-like,XM_624052.3|mind-meld,XM_001120292.2|gamma-aminobutyric acid receptor subunit beta,XM_003250399.1|hypothetical protein LOC100576392,XM_001119962.2|hypothetical protein LOC724192,XM_394401.4|hormone receptor-like in 4,XM_395692.3|dynein, axonemal, heavy…
GO:0043167	ion binding	molecular_function	0.0002347	0.01298	135	284	3093	8277	XM_393227.4|hypothetical protein LOC409729,XM_394884.3|protein transport protein Sec24B-like,XM_003251504.1|hypothetical protein LOC100577364,XM_003251561.1|rabconnectin-3A,XM_003249939.1|hypothetical protein LOC724535,XM_624769.2|zinc finger protein 396-like,XM_001120025.2|ras-related protein Rab-7a-like,XM_394420.4|sulfonylurea receptor,XM_001123044.2|hypothetical protein LOC727335,XM_392307.4|…
GO:0030529	ribonucleoprotein complex	cellular_component	0.00024449	0.013345	41	284	680	8277	XM_003251690.1|39S ribosomal protein L34, mitochondrial-like,XM_392260.4|hypothetical protein LOC408725,XM_001119965.2|kin of IRRE-like protein 2-like,XM_001122665.2|cubilin-like,XM_394261.4|plexin A,XM_001123084.2|ankyrin repeat and MYND domain-containing protein 2-like,XM_394401.4|hormone receptor-like in 4,XM_001121283.2|hypothetical protein LOC725433,XM_624769.2|zinc finger protein 396-like,X…
GO:0043170	macromolecule metabolic process	biological_process	0.00026297	0.01417	160	284	3813	8277	XM_003249670.1|zinc finger protein 780A-like,XM_001121394.2|hypothetical protein LOC725562,XM_393760.4|syntaxin 1A,XM_397593.4|hypothetical LOC409953, transcript variant 1,XM_003249827.1|hypothetical protein LOC100576471,XM_001119978.2|serine protease snake-like,XM_625139.2|cell division control protein 6 homolog,XM_623667.3|lysosomal Pro-X carboxypeptidase-like,XM_001122688.2|hypothetical protei…
GO:0071704	organic substance metabolic process	biological_process	0.00027045	0.014219	185	284	4554	8277	XM_394398.3|hypothetical protein LOC410922,XM_623365.3|1-acylglycerophosphocholine O-acyltransferase 1-like,XM_003251006.1|protein sprint-like,XM_395705.4|hypothetical protein LOC412243,XM_625172.3|ETS homologous factor-like,XM_396719.4|soluble guanylate cyclase 89Da-like,XM_001122141.2|transcriptional activator protein Pur-alpha-like,XM_396043.4|tyrosine-protein kinase Src42A-like, transcript va…
GO:0005623	cell	cellular_component	0.00027403	0.014219	155	284	3671	8277	XM_394671.3|hypothetical protein LOC411197,XM_392189.4|hypothetical protein LOC408649,XM_392395.4|hypothetical protein LOC408865,XM_003250374.1|Rpb8 protein,XM_394183.4|StAR-related lipid transfer protein 13,XM_395512.4|trithorax group protein osa,XM_003251006.1|protein sprint-like,XM_394398.3|hypothetical protein LOC410922,XM_625172.3|ETS homologous factor-like,XM_395705.4|hypothetical protein L…
GO:0044464	cell part	cellular_component	0.00027403	0.014219	155	284	3671	8277	XM_001122141.2|transcriptional activator protein Pur-alpha-like,XM_001122993.2|hypothetical protein LOC727284,XM_001120337.2|hypothetical protein LOC724476,XM_003251006.1|protein sprint-like,XM_394398.3|hypothetical protein LOC410922,XM_625172.3|ETS homologous factor-like,XM_395705.4|hypothetical protein LOC412243,XM_394183.4|StAR-related lipid transfer protein 13,XM_395512.4|trithorax group prot…
GO:0005488	binding	molecular_function	0.00028563	0.014613	215	284	5484	8277	XM_395896.4|PDF receptor,XM_001120292.2|gamma-aminobutyric acid receptor subunit beta,XM_623806.2|u3 small nucleolar ribonucleoprotein protein IMP3-like,XM_395115.4|hypothetical protein LOC411646,XM_001121419.2|dynein heavy chain 7, axonemal-like,XM_003249199.1|hypothetical protein LOC100576788,XM_392736.4|cadherin-87A-like,XM_395087.4|rhomboid-5,XM_396505.3|hypothetical protein LOC413054,XM_3968…
GO:0051179	localization	biological_process	0.00028857	0.014613	111	284	2445	8277	XM_393156.4|hypothetical protein LOC409658,XM_396046.4|diuretic hormone 31 receptor 1,XM_392307.4|heterogeneous nuclear ribonucleoprotein Q-like,XM_394588.4|synaptosomal-associated protein 25-like, transcript variant 1,XM_001120103.2|hypothetical protein LOC724299,XM_624697.3|histone H2A-like, transcript variant 6,XM_394420.4|sulfonylurea receptor,XM_623058.3|putative oxidoreductase GLYR1 homolog…
GO:0000988	protein binding transcription factor activity	molecular_function	0.00031258	0.01564	32	284	490	8277	XM_625191.3|lectin, mannose-binding 2,XM_395705.4|hypothetical protein LOC412243,XM_395325.4|ATPase family AAA domain-containing protein 1-A-like,XM_393589.4|trafficking kinesin-binding protein milt,XM_392443.4|protein couch potato-like,XM_003251006.1|protein sprint-like,XM_001121191.2|hypothetical protein LOC725331,XM_001120458.2|calpain C,XM_394587.4|solute carrier family 12 member 6-like, tran…
GO:0046483	heterocycle metabolic process	biological_process	0.00031891	0.015769	135	284	3112	8277	XM_624769.2|zinc finger protein 396-like,XM_003251561.1|rabconnectin-3A,XM_001120115.2|hypothetical protein LOC724311,XM_391906.4|Rel NFAT transcription factor,XM_001120025.2|ras-related protein Rab-7a-like,XM_003251034.1|hypothetical protein LOC100578462,XM_393227.4|hypothetical protein LOC409729,XM_003250151.1|hypothetical protein LOC727486, transcript variant 2,XM_001119962.2|hypothetical prot…
GO:0006811	ion transport	biological_process	0.00032323	0.015797	63	284	1209	8277	XM_393156.4|hypothetical protein LOC409658,XM_396046.4|diuretic hormone 31 receptor 1,XM_394078.4|disintegrin and metalloproteinase domain-containing protein 12-like,XM_392307.4|heterogeneous nuclear ribonucleoprotein Q-like,XM_394588.4|synaptosomal-associated protein 25-like, transcript variant 1,XM_623649.2|serine/threonine-protein phosphatase 2A 56 kDa regulatory subunit alpha isoform-like, tr…
GO:0006807	nitrogen compound metabolic process	biological_process	0.00035062	0.016939	141	284	3287	8277	XM_623547.3|AMP deaminase 2-like, transcript variant 2,XM_392395.4|hypothetical protein LOC408865,XM_003250374.1|Rpb8 protein,XM_624062.3|tousled-like kinase,XM_394183.4|StAR-related lipid transfer protein 13,XM_003251006.1|protein sprint-like,XM_394398.3|hypothetical protein LOC410922,XM_395705.4|hypothetical protein LOC412243,XM_001122141.2|transcriptional activator protein Pur-alpha-like,XM_39…
GO:0010467	gene expression	biological_process	0.00037979	0.018139	110	284	2434	8277	XM_394427.4|RNA binding protein fox-1 homolog 2-like,XM_395815.4|guanine nucleotide exchange factor GEF64C ortholog,XM_396649.4|heartless,XM_003251591.1|hypothetical protein LOC100578018,XM_393519.4|fatty acid-binding protein, adipocyte-like,XM_391820.4|syntaxin binding protein 5 (tomosyn),XM_393339.4|immunoglobulin-like and fibronectin type III domain containing 12, transcript variant 1,XM_00112…
GO:0044723	single-organism carbohydrate metabolic process	biological_process	0.00038479	0.018172	29	284	432	8277	XM_003249114.1|SET and MYND domain-containing protein 4-like,XM_394183.4|StAR-related lipid transfer protein 13,XM_394329.3|irregular chiasm C-roughest protein-like, transcript variant 1,XM_001122263.2|sterile alpha motif domain-containing protein 5-like,XM_001122294.2|hypothetical protein LOC726567,XM_001119965.2|kin of IRRE-like protein 2-like,XM_395745.4|UPF0518 protein AGAP011705-like,XM_0011…
GO:0005634	nucleus	cellular_component	0.00040029	0.018694	83	284	1723	8277	XM_624275.2|uncharacterized protein CG10915-like,XM_395815.4|guanine nucleotide exchange factor GEF64C ortholog,XM_394427.4|RNA binding protein fox-1 homolog 2-like,XM_391820.4|syntaxin binding protein 5 (tomosyn),XM_001121135.2|hypothetical protein LOC725263,XM_396407.3|heparan sulfate (glucosamine) 3-O-sulfotransferase A,XM_395692.3|dynein, axonemal, heavy chain 3,XM_394401.4|hormone receptor-l…
GO:0044699	single-organism process	biological_process	0.00042195	0.019277	160	284	3844	8277	XM_003249872.1|zinc finger protein 184-like,XM_003250621.1|transmembrane and TPR repeat-containing protein 4-like,XM_395275.4|proline dehydrogenase, mitochondrial,XM_001121992.2|neither inactivation nor afterpotential protein G-like,NM_001040277.1|suppressor of variegation 3-9, transcript variant 1,XM_003250718.1|odorant receptor Or2-like,XM_396734.4|neurogenic locus Notch protein,XM_001120162.2|…
GO:0071702	organic substance transport	biological_process	0.00044296	0.020019	53	284	980	8277	XM_001120162.2|endoplasmic reticulum resident protein 29-like,XM_396585.4|UNC93-like protein,XM_396734.4|neurogenic locus Notch protein,XM_001122182.2|ftz transcription factor 1,XM_394587.4|solute carrier family 12 member 6-like, transcript variant 1,XM_624156.3|GrpE protein homolog, mitochondrial,XM_001121373.2|hypothetical protein LOC725540,XM_003251006.1|protein sprint-like,XM_001120507.2|hypo…
GO:0003735	structural constituent of ribosome	molecular_function	0.00045429	0.020313	34	284	544	8277	XM_001123084.2|ankyrin repeat and MYND domain-containing protein 2-like,XM_394261.4|plexin A,XM_394401.4|hormone receptor-like in 4,XM_624769.2|zinc finger protein 396-like,XM_003251690.1|39S ribosomal protein L34, mitochondrial-like,XM_392260.4|hypothetical protein LOC408725,XM_001119965.2|kin of IRRE-like protein 2-like,XM_001122665.2|cubilin-like,XM_001120103.2|hypothetical protein LOC724299,X…
GO:0005840	ribosome	cellular_component	0.0004697	0.020697	34	284	545	8277	XM_001121176.2|ribosomal protein L34, transcript variant 1,XM_392443.4|protein couch potato-like,XM_395705.4|hypothetical protein LOC412243,XM_003251006.1|protein sprint-like,XM_394252.2|glass bottom boat,XM_001120337.2|hypothetical protein LOC724476,XM_001122141.2|transcriptional activator protein Pur-alpha-like,XM_393384.4|protein alan shepard-like,XM_001120035.2|neuralized,XM_394758.4|muscle L…
GO:0009058	biosynthetic process	biological_process	0.0004729	0.020697	134	284	3109	8277	XM_392486.4|hypothetical protein LOC408957, transcript variant 1,XM_392106.4|EF-hand domain-containing family member A2-like,XM_001122665.2|cubilin-like,XM_624653.2|RNA pseudouridylate synthase domain-containing protein 2-like,XM_001121441.2|cycle,XM_623838.3|RNA-binding protein lark-like, transcript variant 1,XM_003251288.1|s-adenosylmethionine decarboxylase proenzyme-like,XM_394401.4|hormone re…
GO:0044763	single-organism cellular process	biological_process	0.00047948	0.020697	143	284	3364	8277	XM_393589.4|trafficking kinesin-binding protein milt,XM_392443.4|protein couch potato-like,XM_623514.3|UPF0472 protein C16orf72 homolog,XM_001121191.2|hypothetical protein LOC725331,XM_001120434.2|chiffon,XM_001120458.2|calpain C,XM_001121373.2|hypothetical protein LOC725540,XM_001120035.2|neuralized,XM_392736.4|cadherin-87A-like,XM_395087.4|rhomboid-5,XM_396505.3|hypothetical protein LOC413054,X…
GO:0008233	peptidase activity	molecular_function	0.00048258	0.020697	50	284	912	8277	XM_396407.3|heparan sulfate (glucosamine) 3-O-sulfotransferase A,XM_001123084.2|ankyrin repeat and MYND domain-containing protein 2-like,XM_394261.4|plexin A,XM_003249939.1|hypothetical protein LOC724535,XM_391906.4|Rel NFAT transcription factor,XM_624769.2|zinc finger protein 396-like,XM_394401.4|hormone receptor-like in 4,XM_003251504.1|hypothetical protein LOC100577364,XM_001119962.2|hypotheti…
GO:0006725	cellular aromatic compound metabolic process	biological_process	0.00050308	0.021358	134	284	3113	8277	XM_392307.4|heterogeneous nuclear ribonucleoprotein Q-like,XM_624428.3|protein DDI1 homolog 2-like,XM_001120103.2|hypothetical protein LOC724299,XM_393027.4|hsp70-binding protein 1-like,XM_001123044.2|hypothetical protein LOC727335,XM_393594.3|hypothetical protein LOC410107,XM_003249727.1|sterile alpha and TIR motif-containing protein 1-like,XM_001120115.2|hypothetical protein LOC724311,XM_003251…
GO:0015979	photosynthesis	biological_process	0.0005168	0.021721	26	284	377	8277	XM_393384.4|protein alan shepard-like,XM_003250990.1|neuralized-like protein 2-like, transcript variant 1,XM_392392.4|prolyl-4-hydroxylase-alpha EFB,XM_001121476.2|cell growth regulator with RING finger domain protein 1-like,XM_624289.3|minichromosome maintenance 5,XM_623365.3|1-acylglycerophosphocholine O-acyltransferase 1-like,XM_001122688.2|hypothetical protein LOC726972,XM_001119962.2|hypothe…
GO:1901360	organic cyclic compound metabolic process	biological_process	0.00055085	0.022739	135	284	3147	8277	XM_003251212.1|corepressor interacting with RBPJ 1-like,XM_624277.3|molybdenum cofactor biosynthesis protein 1,XM_395692.3|dynein, axonemal, heavy chain 3,XM_001121283.2|hypothetical protein LOC725433,XM_624052.3|mind-meld,XM_392260.4|hypothetical protein LOC408725,XM_001119965.2|kin of IRRE-like protein 2-like,XM_396252.3|moesin,XM_396537.4|DNA ligase III,XM_624563.3|hypothetical protein LOC5521…
GO:0006259	DNA metabolic process	biological_process	0.00055184	0.022739	58	284	1110	8277	XM_396649.4|heartless,XM_396046.4|diuretic hormone 31 receptor 1,XM_394427.4|RNA binding protein fox-1 homolog 2-like,XM_393156.4|hypothetical protein LOC409658,XM_001120103.2|hypothetical protein LOC724299,XM_624428.3|protein DDI1 homolog 2-like,XM_625125.3|x-ray repair cross-complementing protein 5-like,XM_393027.4|hsp70-binding protein 1-like,XM_623058.3|putative oxidoreductase GLYR1 homolog,X…
GO:0006139	nucleobase-containing compound metabolic process	biological_process	0.00056911	0.023009	130	284	3009	8277	XM_001120035.2|neuralized,XM_396958.4|hypothetical protein LOC413515,XM_001120458.2|calpain C,XM_001121191.2|hypothetical protein LOC725331,XM_623514.3|UPF0472 protein C16orf72 homolog,XM_392443.4|protein couch potato-like,XM_393589.4|trafficking kinesin-binding protein milt,XM_395325.4|ATPase family AAA domain-containing protein 1-A-like,XM_001120292.2|gamma-aminobutyric acid receptor subunit be…
GO:0005622	intracellular	cellular_component	0.00056935	0.023009	148	284	3518	8277	XM_393589.4|trafficking kinesin-binding protein milt,XM_392443.4|protein couch potato-like,XM_395325.4|ATPase family AAA domain-containing protein 1-A-like,XM_001121191.2|hypothetical protein LOC725331,XM_001120458.2|calpain C,XM_001121373.2|hypothetical protein LOC725540,XM_393384.4|protein alan shepard-like,XM_003250990.1|neuralized-like protein 2-like, transcript variant 1,XM_001120035.2|neura…
GO:0019538	protein metabolic process	biological_process	0.00058073	0.023246	89	284	1899	8277	XM_393384.4|protein alan shepard-like,XM_396734.4|neurogenic locus Notch protein,XM_392381.4|putative cysteine proteinase CG12163-like,XM_001120035.2|neuralized,XM_001122182.2|ftz transcription factor 1,XM_003249872.1|zinc finger protein 184-like,XM_001121117.2|hypothetical protein LOC725245,XM_001120458.2|calpain C,NM_001040277.1|suppressor of variegation 3-9, transcript variant 1,XM_001120434.2…
GO:0006357	regulation of transcription from RNA polymerase II promoter	biological_process	0.00059836	0.023614	25	284	360	8277	XM_001121191.2|hypothetical protein LOC725331,XM_624697.3|histone H2A-like, transcript variant 6,XM_003251006.1|protein sprint-like,XM_625191.3|lectin, mannose-binding 2,XM_395705.4|hypothetical protein LOC412243,XM_395325.4|ATPase family AAA domain-containing protein 1-A-like,XM_394427.4|RNA binding protein fox-1 homolog 2-like,XM_393156.4|hypothetical protein LOC409658,XM_393589.4|trafficking k…
GO:0000271	polysaccharide biosynthetic process	biological_process	0.00060117	0.023614	16	284	185	8277	XM_624015.3|hypothetical protein LOC551624,XM_001123044.2|hypothetical protein LOC727335,XM_394587.4|solute carrier family 12 member 6-like, transcript variant 1,XM_394420.4|sulfonylurea receptor,XM_003251006.1|protein sprint-like,XM_625172.3|ETS homologous factor-like,XM_001122688.2|hypothetical protein LOC726972,XM_392307.4|heterogeneous nuclear ribonucleoprotein Q-like,XM_391989.4|thickveins,X…
GO:0015075	ion transmembrane transporter activity	molecular_function	0.00064627	0.025151	64	284	1265	8277	XM_001122713.2|hypothetical protein LOC726999,XM_624052.3|mind-meld,XM_392260.4|hypothetical protein LOC408725,XM_001121441.2|cycle,XM_624653.2|RNA pseudouridylate synthase domain-containing protein 2-like,XM_001119965.2|kin of IRRE-like protein 2-like,XM_001122665.2|cubilin-like,XM_396252.3|moesin,XM_392486.4|hypothetical protein LOC408957, transcript variant 1,XM_396407.3|heparan sulfate (gluco…
GO:0008236	serine-type peptidase activity	molecular_function	0.00068357	0.026119	30	284	469	8277	XM_003251504.1|hypothetical protein LOC100577364,XM_003249939.1|hypothetical protein LOC724535,XM_395087.4|rhomboid-5,XM_392736.4|cadherin-87A-like,XM_624769.2|zinc finger protein 396-like,XM_001123084.2|ankyrin repeat and MYND domain-containing protein 2-like,XM_394261.4|plexin A,XM_396407.3|heparan sulfate (glucosamine) 3-O-sulfotransferase A,XM_394671.3|hypothetical protein LOC411197,XM_394329…
GO:0017171	serine hydrolase activity	molecular_function	0.00068357	0.026119	30	284	469	8277	XM_394329.3|irregular chiasm C-roughest protein-like, transcript variant 1,XM_394183.4|StAR-related lipid transfer protein 13,XM_001122665.2|cubilin-like,XM_001119978.2|serine protease snake-like,XM_001119965.2|kin of IRRE-like protein 2-like,XM_001122263.2|sterile alpha motif domain-containing protein 5-like,XM_624052.3|mind-meld,XM_395115.4|hypothetical protein LOC411646,XM_623838.3|RNA-binding…
GO:0044237	cellular metabolic process	biological_process	0.0007848	0.029464	176	284	4357	8277	XM_001120458.2|calpain C,XM_003250990.1|neuralized-like protein 2-like, transcript variant 1,XM_393384.4|protein alan shepard-like,XM_396958.4|hypothetical protein LOC413515,XM_001120035.2|neuralized,XM_393589.4|trafficking kinesin-binding protein milt,XM_392443.4|protein couch potato-like,XM_395325.4|ATPase family AAA domain-containing protein 1-A-like,XM_001121191.2|hypothetical protein LOC7253…
GO:0001076	RNA polymerase II transcription factor binding transcription factor activity	molecular_function	0.00079216	0.029464	25	284	367	8277	XM_392425.4|protein groucho-like, transcript variant 1,XM_394261.4|plexin A,XM_393760.4|syntaxin 1A,XM_392736.4|cadherin-87A-like,XM_624769.2|zinc finger protein 396-like,XM_395692.3|dynein, axonemal, heavy chain 3,XM_001119962.2|hypothetical protein LOC724192,XM_624052.3|mind-meld,XM_003250399.1|hypothetical protein LOC100576392,XM_001120292.2|gamma-aminobutyric acid receptor subunit beta,XM_001…
GO:0001104	RNA polymerase II transcription cofactor activity	molecular_function	0.00079216	0.029464	25	284	367	8277	XM_001122263.2|sterile alpha motif domain-containing protein 5-like,XM_394183.4|StAR-related lipid transfer protein 13,XM_001119962.2|hypothetical protein LOC724192,XM_624052.3|mind-meld,XM_001120292.2|gamma-aminobutyric acid receptor subunit beta,XM_003250399.1|hypothetical protein LOC100576392,XM_624769.2|zinc finger protein 396-like,XM_392736.4|cadherin-87A-like,XM_395692.3|dynein, axonemal, h…
GO:0048519	negative regulation of biological process	biological_process	0.0008179	0.030112	19	284	247	8277	XM_397593.4|hypothetical LOC409953, transcript variant 1,XM_623297.3|phenylalanine hydroxylase, transcript variant 2,XM_394261.4|plexin A,XM_003249199.1|hypothetical protein LOC100576788,XM_001120803.2|NGFI-A-binding protein homolog,XM_392395.4|hypothetical protein LOC408865,XM_392736.4|cadherin-87A-like,XM_003250151.1|hypothetical protein LOC727486, transcript variant 2,XM_623828.3|protein disul…
GO:0016592	mediator complex	cellular_component	0.0008239	0.030112	25	284	368	8277	XM_001121191.2|hypothetical protein LOC725331,XM_624697.3|histone H2A-like, transcript variant 6,XM_003251006.1|protein sprint-like,XM_395705.4|hypothetical protein LOC412243,XM_625191.3|lectin, mannose-binding 2,XM_395325.4|ATPase family AAA domain-containing protein 1-A-like,XM_394427.4|RNA binding protein fox-1 homolog 2-like,XM_393156.4|hypothetical protein LOC409658,XM_393589.4|trafficking k…
GO:0006915	apoptotic process	biological_process	0.00087718	0.031511	12	284	121	8277	XM_394252.2|glass bottom boat,XM_396046.4|diuretic hormone 31 receptor 1,XM_001122688.2|hypothetical protein LOC726972,XM_394401.4|hormone receptor-like in 4,XM_624769.2|zinc finger protein 396-like,XM_003251280.1|hypothetical protein LOC100576130,XM_393165.4|BCL2/adenovirus E1B 19 kDa protein-interacting protein 3-like, transcript variant 1,XM_001120292.2|gamma-aminobutyric acid receptor subunit…
GO:0012501	programmed cell death	biological_process	0.00087718	0.031511	12	284	121	8277	XM_393165.4|BCL2/adenovirus E1B 19 kDa protein-interacting protein 3-like, transcript variant 1,XM_003251280.1|hypothetical protein LOC100576130,XM_001120292.2|gamma-aminobutyric acid receptor subunit beta,XM_001121419.2|dynein heavy chain 7, axonemal-like,XM_001121135.2|hypothetical protein LOC725263,XM_394183.4|StAR-related lipid transfer protein 13,XM_394252.2|glass bottom boat,XM_624769.2|zin…
GO:0005654	nucleoplasm	cellular_component	0.0009043	0.0317	32	284	521	8277	XM_396734.4|neurogenic locus Notch protein,XM_001120035.2|neuralized,XM_001122182.2|ftz transcription factor 1,XM_001120458.2|calpain C,XM_001121191.2|hypothetical protein LOC725331,XM_003251006.1|protein sprint-like,XM_001120507.2|hypothetical protein LOC724613,XM_392443.4|protein couch potato-like,XM_393589.4|trafficking kinesin-binding protein milt,XM_625191.3|lectin, mannose-binding 2,XM_3953…
GO:0044451	nucleoplasm part	cellular_component	0.0009043	0.0317	32	284	521	8277	XM_393760.4|syntaxin 1A,XM_392425.4|protein groucho-like, transcript variant 1,XM_392736.4|cadherin-87A-like,XM_392189.4|hypothetical protein LOC408649,XM_001120292.2|gamma-aminobutyric acid receptor subunit beta,XM_001122263.2|sterile alpha motif domain-containing protein 5-like,XM_394183.4|StAR-related lipid transfer protein 13,XM_001121191.2|hypothetical protein LOC725331,XM_001120507.2|hypoth…
GO:0034641	cellular nitrogen compound metabolic process	biological_process	0.00090506	0.0317	134	284	3152	8277	XM_393156.4|hypothetical protein LOC409658,XM_396046.4|diuretic hormone 31 receptor 1,XM_624697.3|histone H2A-like, transcript variant 6,XM_395650.2|hypothetical protein LOC412187,XM_623058.3|putative oxidoreductase GLYR1 homolog,XM_625125.3|x-ray repair cross-complementing protein 5-like,XM_003250638.1|hypothetical protein LOC100576166,XM_003251280.1|hypothetical protein LOC100576130,XM_392392.4…
GO:0090304	nucleic acid metabolic process	biological_process	0.00092961	0.032225	116	284	2653	8277	XM_396407.3|heparan sulfate (glucosamine) 3-O-sulfotransferase A,XM_001121283.2|hypothetical protein LOC725433,XM_395692.3|dynein, axonemal, heavy chain 3,XM_394401.4|hormone receptor-like in 4,XM_393339.4|immunoglobulin-like and fibronectin type III domain containing 12, transcript variant 1,XM_623838.3|RNA-binding protein lark-like, transcript variant 1,XM_001121441.2|cycle,XM_624052.3|mind-mel…
GO:0043229	intracellular organelle	cellular_component	0.00093538	0.032225	122	284	2819	8277	XM_001120337.2|hypothetical protein LOC724476,XM_624156.3|GrpE protein homolog, mitochondrial,XM_394758.4|muscle LIM protein Mlp84B-like, transcript variant 1,XM_001122993.2|hypothetical protein LOC727284,XM_001122141.2|transcriptional activator protein Pur-alpha-like,XM_391884.4|hypothetical protein LOC408333, transcript variant 1,XM_396585.4|UNC93-like protein,XM_395705.4|hypothetical protein L…
GO:0050896	response to stimulus	biological_process	0.00096621	0.03299	86	284	1849	8277	XM_394183.4|StAR-related lipid transfer protein 13,XM_394329.3|irregular chiasm C-roughest protein-like, transcript variant 1,XM_395512.4|trithorax group protein osa,XM_001122263.2|sterile alpha motif domain-containing protein 5-like,XM_392395.4|hypothetical protein LOC408865,XM_392189.4|hypothetical protein LOC408649,XM_003250374.1|Rpb8 protein,XM_392425.4|protein groucho-like, transcript varian…
GO:0043226	organelle	cellular_component	0.00097862	0.03299	122	284	2822	8277	XM_392736.4|cadherin-87A-like,XM_395087.4|rhomboid-5,XM_396505.3|hypothetical protein LOC413054,XM_003249670.1|zinc finger protein 780A-like,XM_003249827.1|hypothetical protein LOC100576471,XM_393760.4|syntaxin 1A,XM_003249199.1|hypothetical protein LOC100576788,XM_623297.3|phenylalanine hydroxylase, transcript variant 2,XM_397551.4|hypothetical protein LOC409257,XM_001121419.2|dynein heavy chain…
GO:0043233	organelle lumen	cellular_component	0.00098899	0.03299	38	284	659	8277	XM_001122263.2|sterile alpha motif domain-containing protein 5-like,XM_394183.4|StAR-related lipid transfer protein 13,XM_001120292.2|gamma-aminobutyric acid receptor subunit beta,XM_392736.4|cadherin-87A-like,XM_392189.4|hypothetical protein LOC408649,XM_392395.4|hypothetical protein LOC408865,XM_003249827.1|hypothetical protein LOC100576471,XM_392425.4|protein groucho-like, transcript variant 1…
GO:0070013	intracellular organelle lumen	cellular_component	0.00098899	0.03299	38	284	659	8277	XM_001120458.2|calpain C,XM_001122182.2|ftz transcription factor 1,XM_001120035.2|neuralized,XM_001120162.2|endoplasmic reticulum resident protein 29-like,XM_396734.4|neurogenic locus Notch protein,XM_625191.3|lectin, mannose-binding 2,XM_395705.4|hypothetical protein LOC412243,XM_395325.4|ATPase family AAA domain-containing protein 1-A-like,XM_392443.4|protein couch potato-like,XM_393589.4|traff…
GO:0004252	serine-type endopeptidase activity	molecular_function	0.0010081	0.033145	28	284	437	8277	XM_001123044.2|hypothetical protein LOC727335,XM_001121135.2|hypothetical protein LOC725263,XM_393404.4|COMM domain-containing protein 4-like,XM_001120458.2|calpain C,XM_625191.3|lectin, mannose-binding 2,XM_394427.4|RNA binding protein fox-1 homolog 2-like,XM_393156.4|hypothetical protein LOC409658,XM_392443.4|protein couch potato-like,XM_001119962.2|hypothetical protein LOC724192,XM_625048.2|se…
GO:0001071	nucleic acid binding transcription factor activity	molecular_function	0.0010173	0.033145	38	284	660	8277	XM_001122263.2|sterile alpha motif domain-containing protein 5-like,XM_003250374.1|Rpb8 protein,XM_392395.4|hypothetical protein LOC408865,XM_001121394.2|hypothetical protein LOC725562,XM_397161.4|hypothetical LOC413721,XM_001120437.2|integrin alpha-PS2,XM_393760.4|syntaxin 1A,XM_001122182.2|ftz transcription factor 1,XM_001120035.2|neuralized,XM_394587.4|solute carrier family 12 member 6-like, t…
GO:0003700	sequence-specific DNA binding transcription factor activity	molecular_function	0.0010173	0.033145	38	284	660	8277	XM_392443.4|protein couch potato-like,XM_393589.4|trafficking kinesin-binding protein milt,XM_003251006.1|protein sprint-like,XM_001120507.2|hypothetical protein LOC724613,XM_623470.3|bromodomain adjacent to zinc finger domain protein 2B-like,XM_394252.2|glass bottom boat,XM_394398.3|hypothetical protein LOC410922,XM_003251608.1|baboon,XM_623514.3|UPF0472 protein C16orf72 homolog,XM_001122141.2|t…
GO:0044424	intracellular part	cellular_component	0.0010274	0.033216	139	284	3302	8277	XM_395087.4|rhomboid-5,XM_392736.4|cadherin-87A-like,XM_396505.3|hypothetical protein LOC413054,XM_623297.3|phenylalanine hydroxylase, transcript variant 2,XM_003249199.1|hypothetical protein LOC100576788,XM_001121419.2|dynein heavy chain 7, axonemal-like,XM_395115.4|hypothetical protein LOC411646,XM_001120292.2|gamma-aminobutyric acid receptor subunit beta,XM_395325.4|ATPase family AAA domain-co…
GO:0030683	evasion or tolerance by virus of host immune response	biological_process	0.001085	0.03481	6	284	35	8277	XM_396537.4|DNA ligase III,XM_001122665.2|cubilin-like,XM_396252.3|moesin,XM_393589.4|trafficking kinesin-binding protein milt,XM_001121373.2|hypothetical protein LOC725540,XM_625264.3|hypothetical protein LOC551908, transcript variant 2
GO:0043234	protein complex	cellular_component	0.0011102	0.035109	86	284	1857	8277	XM_624164.3|histone H2A variant,XM_623400.3|hexokinase,XM_395681.4|ubiquitination factor E4B (UFD2 homolog, yeast),XM_624277.3|molybdenum cofactor biosynthesis protein 1,XM_395692.3|dynein, axonemal, heavy chain 3,XM_394401.4|hormone receptor-like in 4,XM_624052.3|mind-meld,XM_392260.4|hypothetical protein LOC408725,XM_394938.3|hypothetical protein LOC411463,XM_624653.2|RNA pseudouridylate syntha…
GO:0044260	cellular macromolecule metabolic process	biological_process	0.0011126	0.035109	146	284	3507	8277	XM_392044.4|inositol-requiring enzyme-1,XM_396180.4|cytosolic carboxypeptidase-like protein 5-like,XM_396649.4|heartless,XM_395748.4|FK506-binding protein FKBP59,XM_391820.4|syntaxin binding protein 5 (tomosyn),XM_003251591.1|hypothetical protein LOC100578018,XM_001121135.2|hypothetical protein LOC725263,XM_396407.3|heparan sulfate (glucosamine) 3-O-sulfotransferase A,XM_394401.4|hormone receptor…
GO:0046873	metal ion transmembrane transporter activity	molecular_function	0.0011193	0.035109	33	284	550	8277	XM_394401.4|hormone receptor-like in 4,XM_624769.2|zinc finger protein 396-like,XM_393339.4|immunoglobulin-like and fibronectin type III domain containing 12, transcript variant 1,XM_396407.3|heparan sulfate (glucosamine) 3-O-sulfotransferase A,XM_001123084.2|ankyrin repeat and MYND domain-containing protein 2-like,XM_394261.4|plexin A,XM_395745.4|UPF0518 protein AGAP011705-like,XM_001119965.2|ki…
GO:0004197	cysteine-type endopeptidase activity	molecular_function	0.0011485	0.035756	13	284	142	8277	XM_396407.3|heparan sulfate (glucosamine) 3-O-sulfotransferase A,XM_623649.2|serine/threonine-protein phosphatase 2A 56 kDa regulatory subunit alpha isoform-like, transcript variant 1,XM_394401.4|hormone receptor-like in 4,XM_391906.4|Rel NFAT transcription factor,XM_003249939.1|hypothetical protein LOC724535,XM_396734.4|neurogenic locus Notch protein,XM_392381.4|putative cysteine proteinase CG12…
GO:0006613	cotranslational protein targeting to membrane	biological_process	0.0011588	0.035811	10	284	92	8277	XM_394252.2|glass bottom boat,XM_394427.4|RNA binding protein fox-1 homolog 2-like,XM_392736.4|cadherin-87A-like,XM_003249736.1|putative pre-mRNA-splicing factor ATP-dependent RNA helicase DHX15-like,XM_003250374.1|Rpb8 protein,XM_001121283.2|hypothetical protein LOC725433,XM_394387.4|glycosaminoglycan xylosylkinase-like,XM_392392.4|prolyl-4-hydroxylase-alpha EFB,XM_392463.4|choline O-acetyltrans…
GO:0016070	RNA metabolic process	biological_process	0.0011789	0.036167	95	284	2099	8277	XM_394427.4|RNA binding protein fox-1 homolog 2-like,XM_396649.4|heartless,XM_396180.4|cytosolic carboxypeptidase-like protein 5-like,XM_393519.4|fatty acid-binding protein, adipocyte-like,XM_003251591.1|hypothetical protein LOC100578018,XM_393339.4|immunoglobulin-like and fibronectin type III domain containing 12, transcript variant 1,XM_395692.3|dynein, axonemal, heavy chain 3,XM_001121283.2|hy…
GO:0031981	nuclear lumen	cellular_component	0.0012361	0.037386	37	284	644	8277	XM_001122263.2|sterile alpha motif domain-containing protein 5-like,XM_394183.4|StAR-related lipid transfer protein 13,XM_001120292.2|gamma-aminobutyric acid receptor subunit beta,XM_392736.4|cadherin-87A-like,XM_392395.4|hypothetical protein LOC408865,XM_392189.4|hypothetical protein LOC408649,XM_003249827.1|hypothetical protein LOC100576471,XM_393760.4|syntaxin 1A,XM_392425.4|protein groucho-li…
GO:0031974	membrane-enclosed lumen	cellular_component	0.0012364	0.037386	38	284	667	8277	XM_394183.4|StAR-related lipid transfer protein 13,XM_001122263.2|sterile alpha motif domain-containing protein 5-like,XM_001120292.2|gamma-aminobutyric acid receptor subunit beta,XM_392189.4|hypothetical protein LOC408649,XM_392395.4|hypothetical protein LOC408865,XM_392736.4|cadherin-87A-like,XM_392425.4|protein groucho-like, transcript variant 1,XM_393760.4|syntaxin 1A,XM_003249827.1|hypotheti…
GO:0048523	negative regulation of cellular process	biological_process	0.0013145	0.039464	17	284	218	8277	XM_003249199.1|hypothetical protein LOC100576788,XM_397593.4|hypothetical LOC409953, transcript variant 1,XM_394261.4|plexin A,XM_623297.3|phenylalanine hydroxylase, transcript variant 2,XM_392395.4|hypothetical protein LOC408865,XM_001120803.2|NGFI-A-binding protein homolog,XM_003250151.1|hypothetical protein LOC727486, transcript variant 2,XM_623828.3|protein disulfide isomerase,XM_001121419.2|…
GO:0071840	cellular component organization or biogenesis	biological_process	0.0013575	0.040074	63	284	1276	8277	XM_003251280.1|hypothetical protein LOC100576130,XM_003249727.1|sterile alpha and TIR motif-containing protein 1-like,XM_391820.4|syntaxin binding protein 5 (tomosyn),XM_001121305.2|vesicular glutamate transporter 2.1-like,XM_394420.4|sulfonylurea receptor,XM_001121135.2|hypothetical protein LOC725263,XM_001122977.2|tektin-2-like,XM_396180.4|cytosolic carboxypeptidase-like protein 5-like,XM_39230…
GO:0019048	modulation by virus of host morphology or physiology	biological_process	0.0013689	0.040074	15	284	181	8277	XM_623828.3|protein disulfide isomerase,XM_001121373.2|hypothetical protein LOC725540,XM_625125.3|x-ray repair cross-complementing protein 5-like,XM_396252.3|moesin,XM_001122665.2|cubilin-like,XM_396537.4|DNA ligase III,XM_396734.4|neurogenic locus Notch protein,XM_391820.4|syntaxin binding protein 5 (tomosyn),XM_001122141.2|transcriptional activator protein Pur-alpha-like,XM_625264.3|hypothetica…
GO:0000062	fatty-acyl-CoA binding	molecular_function	0.0013728	0.040074	4	284	15	8277	XM_624982.3|hypothetical protein LOC552608,XM_394587.4|solute carrier family 12 member 6-like, transcript variant 1,XM_397161.4|hypothetical LOC413721,XM_396252.3|moesin
GO:0003723	RNA binding	molecular_function	0.0013796	0.040074	36	284	625	8277	XM_623806.2|u3 small nucleolar ribonucleoprotein protein IMP3-like,XM_394387.4|glycosaminoglycan xylosylkinase-like,XM_394183.4|StAR-related lipid transfer protein 13,XM_001121419.2|dynein heavy chain 7, axonemal-like,XM_001122263.2|sterile alpha motif domain-containing protein 5-like,XM_393760.4|syntaxin 1A,XM_392395.4|hypothetical protein LOC408865,XM_392736.4|cadherin-87A-like,XM_396585.4|UNC9…
GO:0008219	cell death	biological_process	0.0013921	0.040074	13	284	145	8277	XM_624769.2|zinc finger protein 396-like,XM_003250180.1|hypothetical protein LOC100576291,XM_394401.4|hormone receptor-like in 4,XM_001122688.2|hypothetical protein LOC726972,XM_396046.4|diuretic hormone 31 receptor 1,XM_394252.2|glass bottom boat,XM_001121419.2|dynein heavy chain 7, axonemal-like,XM_001121135.2|hypothetical protein LOC725263,XM_394183.4|StAR-related lipid transfer protein 13,XM_…
GO:0016265	death	biological_process	0.0013921	0.040074	13	284	145	8277	XM_001120292.2|gamma-aminobutyric acid receptor subunit beta,XM_393165.4|BCL2/adenovirus E1B 19 kDa protein-interacting protein 3-like, transcript variant 1,XM_003251280.1|hypothetical protein LOC100576130,XM_001121419.2|dynein heavy chain 7, axonemal-like,XM_001121135.2|hypothetical protein LOC725263,XM_394183.4|StAR-related lipid transfer protein 13,XM_394252.2|glass bottom boat,XM_624769.2|zin…
GO:0005198	structural molecule activity	molecular_function	0.0014592	0.04172	50	284	958	8277	XM_001120292.2|gamma-aminobutyric acid receptor subunit beta,XM_394183.4|StAR-related lipid transfer protein 13,XM_394329.3|irregular chiasm C-roughest protein-like, transcript variant 1,XM_001121419.2|dynein heavy chain 7, axonemal-like,XM_001122263.2|sterile alpha motif domain-containing protein 5-like,XM_624235.3|hypothetical LOC551850,XM_394671.3|hypothetical protein LOC411197,XM_001120437.2|…
GO:0032991	macromolecular complex	cellular_component	0.0014707	0.041765	100	284	2247	8277	XM_394387.4|glycosaminoglycan xylosylkinase-like,XM_001122263.2|sterile alpha motif domain-containing protein 5-like,XM_394329.3|irregular chiasm C-roughest protein-like, transcript variant 1,XM_394183.4|StAR-related lipid transfer protein 13,XM_001120437.2|integrin alpha-PS2,XM_394671.3|hypothetical protein LOC411197,XM_397161.4|hypothetical LOC413721,XM_394708.4|tango,XM_001120289.2|endothelin-…
GO:0044264	cellular polysaccharide metabolic process	biological_process	0.0015283	0.04311	15	284	183	8277	XM_394183.4|StAR-related lipid transfer protein 13,XM_394420.4|sulfonylurea receptor,XM_001119965.2|kin of IRRE-like protein 2-like,XM_395745.4|UPF0518 protein AGAP011705-like,XM_003251280.1|hypothetical protein LOC100576130,XM_624015.3|hypothetical protein LOC551624,XM_392260.4|hypothetical protein LOC408725,XM_001123044.2|hypothetical protein LOC727335,XM_394587.4|solute carrier family 12 membe…
GO:0006612	protein targeting to membrane	biological_process	0.0016074	0.045039	10	284	96	8277	XM_394427.4|RNA binding protein fox-1 homolog 2-like,XM_392736.4|cadherin-87A-like,XM_003249736.1|putative pre-mRNA-splicing factor ATP-dependent RNA helicase DHX15-like,XM_003250374.1|Rpb8 protein,XM_001121283.2|hypothetical protein LOC725433,XM_394252.2|glass bottom boat,XM_624156.3|GrpE protein homolog, mitochondrial,XM_394387.4|glycosaminoglycan xylosylkinase-like,XM_392392.4|prolyl-4-hydroxy…
GO:0008324	cation transmembrane transporter activity	molecular_function	0.0017616	0.048711	56	284	1114	8277	XM_001121191.2|hypothetical protein LOC725331,XM_001120507.2|hypothetical protein LOC724613,XM_623470.3|bromodomain adjacent to zinc finger domain protein 2B-like,XM_625191.3|lectin, mannose-binding 2,XM_001121176.2|ribosomal protein L34, transcript variant 1,XM_393589.4|trafficking kinesin-binding protein milt,XM_001120035.2|neuralized,XM_001122182.2|ftz transcription factor 1,XM_623197.3|WD rep…
GO:0055085	transmembrane transport	biological_process	0.0017904	0.049185	55	284	1090	8277	XM_396407.3|heparan sulfate (glucosamine) 3-O-sulfotransferase A,XM_001123084.2|ankyrin repeat and MYND domain-containing protein 2-like,XM_394261.4|plexin A,XM_003249323.1|multidrug resistance-associated protein 1-like,XM_394401.4|hormone receptor-like in 4,XM_391906.4|Rel NFAT transcription factor,XM_003251561.1|rabconnectin-3A,XM_393339.4|immunoglobulin-like and fibronectin type III domain con…
