# Supplementary material for: Genome-wide DNA methylation changes associated with olfactory learning and memory in Apis mellifera
Source: Sci Rep. 2017 Dec 5;7:17017. doi: 10.1038/s41598-017-17046-1 (PMC5717273; doi:10.1038/s41598-017-17046-1)
Supplement: Supplementary file 5 — Table S5 [file 41598_2017_17046_MOESM5_ESM.xls]

## Sheet: Overlapped genes
Gene id	DMR id	chrom	DMR start	DMR end	methyLevel ratio	methyLevel difference	pvalue	Stat	Regions	DGE log2 Ratio(trained/untrained)	P-Value	FDR	up or down expression	Description	GO Component	GO Function	GO Process
XM_001120246.2	DMR_LG2_13122560	LG2	13122560	13123540	121.29	0.107466	4.98e-90	Hyper	intron,utr5	-1.17863	2.24e-06	2.82e-05	down	RNA-binding EIF1AD-like protein	-	GO:0003723//RNA binding	-
XM_001120622.2	DMR_LG14_8523616	LG14	8523616	8524292	-	0.102459	3.03e-05	Hyper	exon,intron	-1.46292	4.91e-07	6.9e-06	down	kinesin 6B	GO:0043231//intracellular membrane-bounded organelle;GO:0044430//cytoskeletal part;GO:0015630//microtubule cytoskeleton;GO:0043234//protein complex	GO:0003774//motor activity	GO:0000278//mitotic cell cycle;GO:0007010//cytoskeleton organization;GO:0007166//cell surface receptor linked signaling pathway;GO:0007017//microtubule-based process;GO:0007143//female meiosis;GO:0032506//cytokinetic process;GO:0045165//cell fate commitment;GO:0045185//maintenance of protein location;GO:0033205//cell cycle cytokinesis;GO:0035466;GO:0042993//positive regulation of transcription fa…
XM_001121033.2	DMR_LG10_10755941	LG10	10755941	10756515	-	0.106061	0.00556347	Hyper	intron,utr3	-1.13511	4.49e-14	1.71e-12	down	hypothetical protein LOC725155	-	-	-
XM_001121033.2	DMR_LG10_10779077	LG10	10779077	10780113	23.8017	0.10067	5.16e-14	Hyper	exon,intron	-1.13511	4.49e-14	1.71e-12	down	hypothetical protein LOC725155	-	-	-
XM_001121033.2	DMR_LG10_10754657	LG10	10754657	10755635	-	0.111888	0.000318509	Hyper	exon,intron,utr3	-1.13511	4.49e-14	1.71e-12	down	hypothetical protein LOC725155	-	-	-
XM_001121108.2	DMR_LG15_8309389	LG15	8309389	8310358	-	0.109057	8.37e-16	Hyper	exon,utr3	-1.10442	9.9e-06	0.0001103	down	U4/U6.U5 small nuclear ribonucleoprotein 27 kDa protein	-	-	-
XM_001121946.2	DMR_LG8_5998168	LG8	5998168	5999162	-	0.103641	3.91e-11	Hyper	exon,intron	-1.026	1.98e-10	4.49e-09	down	splicing factor, arginine/serine-rich 18-like	-	-	-
XM_003249297.1	DMR_LG1_1954064	LG1	1954064	1955058	-	0.11194	1.12e-18	Hyper	exon,intron,promoter	1.02919	3.95e-08	6.6e-07	up	28S ribosomal protein S23, mitochondrial-like	-	-	-
XM_003249310.1	DMR_LG1_1947790	LG1	1947790	1948779	-	0.116402	1.72e-05	Hyper	exon	-1.57694	7.73e-07	1.05e-05	down	leucine-rich repeat serine/threonine-protein kinase 1-like	-	GO:0004672//protein kinase activity;GO:0000166//nucleotide binding	-
XM_003250634.1	DMR_LG5_8915520	LG5	8915520	8915788	-	0.104938	0.00190021	Hyper	exon	-1.55724	4.21e-09	8.23e-08	down	hypothetical protein LOC411091	-	-	-
XM_393066.4	DMR_LG7_10949083	LG7	10949083	10949489	-	0.129032	0.00830916	Hyper	exon,intron,utr5	-1.13508	8.81e-05	0.000787007	down	polyadenylate-binding protein 2	GO:0032991//macromolecular complex;GO:0031981//nuclear lumen	GO:0003729//mRNA binding	GO:0031124//mRNA 3'-end processing;GO:0006406//mRNA export from nucleus
XM_393585.4	DMR_LG5_13943980	LG5	13943980	13944932	-	0.102832	2.71e-18	Hyper	promoter	-1.38066	1.47e-09	3e-08	down	DNA repair protein complementing XP-G cells homolog	-	GO:0004518//nuclease activity	-
XM_393830.4	DMR_LG11_11557941	LG11	11557941	11558041	-	0.107914	0.000169151	Hyper	exon,intron	-1.06637	7.81e-05	0.000706797	down	angio-associated migratory cell protein-like	GO:0044464//cell part	-	GO:0032502//developmental process;GO:0014812//muscle cell migration
XM_393830.4	DMR_LG11_11556121	LG11	11556121	11556977	-	0.101307	4.25e-10	Hyper	exon,intron,utr3	-1.06637	7.81e-05	0.000706797	down	angio-associated migratory cell protein-like	GO:0044464//cell part	-	GO:0032502//developmental process;GO:0014812//muscle cell migration
XM_395173.4	DMR_LG1_17632170	LG1	17632170	17633160	-	0.10241	6.27e-05	Hyper	exon,intron	-1.15272	6.55e-16	2.95e-14	down	synaptojanin	GO:0033267//axon part;GO:0012505//endomembrane system	GO:0034593;GO:0003676//nucleic acid binding;GO:0046030//inositol trisphosphate phosphatase activity	GO:0006796//phosphate metabolic process;GO:0007269//neurotransmitter secretion;GO:0006897//endocytosis
XM_396089.4	DMR_LG3_3366009	LG3	3366009	3366294	-	0.101064	3.82e-05	Hyper	exon	-1.06022	1.04e-15	4.61e-14	down	restin homolog	GO:0005737//cytoplasm;GO:0005856//cytoskeleton	GO:0005488//binding	-
XM_397593.4	DMR_LG16_1803412	LG16	1803412	1804366	-	0.119753	6.02e-29	Hyper	exon,intron	-1.10006	1.4e-40	1.4e-38	down	hypothetical LOC409953,transcript variant 1	-	-	-
XM_623057.3	DMR_LG2_15490393	LG2	15490393	15491780	43.8956	0.109848	3.21e-24	Hyper	exon,intron	-1.59899	4.08e-10	8.85e-09	down	histidyl-tRNA synthetase, cytoplasmic-like, transcript variant 2	GO:0044444//cytoplasmic part	GO:0004812//aminoacyl-tRNA ligase activity;GO:0000166//nucleotide binding	GO:0006418//tRNA aminoacylation for protein translation
XM_624071.3	DMR_LG10_12406744	LG10	12406744	12407841	79.0694	0.109494	3.7e-26	Hyper	exon,intron	-1.13909	0.000105811	0.000926282	down	coiled-coil domain-containing protein 6-like	-	-	-
NM_001165905.1	DMR_LG9_5071279	LG9	5071279	5072475	132.012	0.105741	5.88e-70	Hyper	exon,intron	-1.06152	6.67e-13	2.2e-11	down	sodium channel protein paralytic (Para)	GO:0005887//integral to plasma membrane	GO:0005272//sodium channel activity	GO:0030001//metal ion transport
XM_001120292.2	DMR_LG7_7799341	LG7	7799341	7799977	0	-0.1121	5.11e-16	Hypo	exon,intron	-1.07601	1.66e-18	8.95e-17	down	gamma-aminobutyric acid receptor subunit beta	GO:0044459//plasma membrane part;GO:0031224//intrinsic to membrane	GO:0015276//ligand-gated ion channel activity;GO:0016917//GABA receptor activity	GO:0006810//transport
XM_001120803.2	DMR_LG1_4708746	LG1	4708746	4708993	0	-0.164062	3.9e-12	Hypo	intron	-1.09335	3.77e-11	9.22e-10	down	NGFI-A-binding protein homolog	GO:0043231//intracellular membrane-bounded organelle	GO:0030528//transcription regulator activity;GO:0008134//transcription factor binding	GO:0007447//imaginal disc pattern formation;GO:0014016;GO:0048468//cell development;GO:0007610//behavior;GO:0006350//transcription
XM_001121394.2	DMR_LG10_6393180	LG10	6393180	6393318	0.0427536	-0.108163	1.26e-06	Hypo	exon,intron,utr5	-1.43771	8.75e-09	1.63e-07	down	hypothetical protein LOC725562	GO:0044464//cell part	GO:0046914//transition metal ion binding	-
XM_003251006.1	DMR_LG9_9717802	LG9	9717802	9718321	0	-0.134615	1.23e-06	Hypo	intron	-2.58649	5.17e-17	2.53e-15	down	protein sprint-like	-	-	GO:0009987//cellular process
XM_391820.4	DMR_LG10_12655513	LG10	12655513	12655663	0.0831169	-0.100284	0.000446456	Hypo	intron	-1.70728	1.79e-21	1.1e-19	down	syntaxin binding protein 5 (tomosyn)	GO:0030136//clathrin-coated vesicle	-	GO:0016079//synaptic vesicle exocytosis
XM_391820.4	DMR_LG10_12657329	LG10	12657329	12658143	0	-0.105263	0.000121546	Hypo	intron	-1.70728	1.79e-21	1.1e-19	down	syntaxin binding protein 5 (tomosyn)	GO:0030136//clathrin-coated vesicle	-	GO:0016079//synaptic vesicle exocytosis
XM_392392.4	DMR_LG5_12790341	LG5	12790341	12790829	0.132812	-0.102022	0.0335383	Hypo	intron,utr5	-1.07894	6.66e-14	2.51e-12	down	prolyl-4-hydroxylase-alpha EFB	GO:0043231//intracellular membrane-bounded organelle	GO:0046914//transition metal ion binding;GO:0019842//vitamin binding;GO:0019798;GO:0016701//oxidoreductase activity, acting on single donors with incorporation of molecular oxygen	GO:0019471
XM_392395.4	DMR_LG5_13127475	LG5	13127475	13128332	0.0261166	-0.143422	8.52e-13	Hypo	intron	-1.2306	2.71e-06	3.38e-05	down	hypothetical protein LOC408865	-	-	-
XM_392443.4	DMR_LG7_11442800	LG7	11442800	11443858	0	-0.106667	5.18e-07	Hypo	exon,intron,utr3	-1.22288	3.33e-07	4.84e-06	down	protein couch potato-like	GO:0043231//intracellular membrane-bounded organelle	GO:0005488//binding	GO:0007399//nervous system development;GO:0007267//cell-cell signaling;GO:0007635//chemosensory behavior
XM_392443.4	DMR_LG7_11444134	LG7	11444134	11444967	0	-0.104317	1.48e-13	Hypo	intron	-1.22288	3.33e-07	4.84e-06	down	protein couch potato-like	GO:0043231//intracellular membrane-bounded organelle	GO:0005488//binding	GO:0007399//nervous system development;GO:0007267//cell-cell signaling;GO:0007635//chemosensory behavior
XM_392486.4	DMR_LG8_2829537	LG8	2829537	2830446	0	-0.101351	1.8e-42	Hypo	intron,utr5	-1.30751	8.96e-06	0.00010111	down	hypothetical protein LOC408957, transcript variant 1	-	-	-
XM_393227.4	DMR_LG5_13868840	LG5	13868840	13869652	0	-0.102219	1.98e-33	Hypo	intron	-1.65417	1.89e-12	5.74e-11	down	hypothetical protein LOC409729	-	GO:0005488//binding	-
XM_393807.4	DMR_LG11_10476340	LG11	10476340	10477150	0	-0.1	8.87e-10	Hypo	exon,utr3	-1.48029	1.54e-10	3.52e-09	down	hypothetical protein LOC410326	GO:0044464//cell part	GO:0030528//transcription regulator activity;GO:0046914//transition metal ion binding	GO:0000165//MAPKKK cascade;GO:0007450//dorsal/ventral pattern formation, imaginal disc;GO:0009887//organ morphogenesis;GO:0001700//embryonic development via the syncytial blastoderm;GO:0001738//morphogenesis of a polarized epithelium;GO:0048102//autophagic cell death
XM_397593.4	DMR_LG16_1808384	LG16	1808384	1809338	0.0135011	-0.128189	4.77e-22	Hypo	exon,utr3	-1.10006	1.4e-40	1.4e-38	down	hypothetical LOC409953, transcript variant 1	-	-	-
XM_623470.3	DMR_LG1_26440445	LG1	26440445	26440959	0	-0.115468	5.09e-11	Hypo	exon,intron	-1.11762	1.1e-26	8.49e-25	down	bromodomain adjacent to zinc finger domain protein 2B-like	-	GO:0005488//binding	GO:0048731
XM_624052.3	DMR_LG8_7540253	LG8	7540253	7541343	0.0243762	-0.10031	2.63e-40	Hypo	exon,intron	-1.80925	1.56e-29	1.29e-27	down	mind-meld	-	-	-
NM_001165905.1	DMR_LG9_5098829	LG9	5098829	5099354	0	-0.101449	2.54e-12	Hypo	exon,intron	-1.06152	6.67e-13	2.2e-11	down	sodium channel protein paralytic (Para)	GO:0005887//integral to plasma membrane	GO:0005272//sodium channel activity	GO:0030001//metal ion transport
